# Supplementary material for: Role of Dendritic Cells in Mediating the Effect of Growth Differentiation Factor 15 on Nonalcoholic Fatty Liver Disease: Insights From Causal Inference and Single-Cell Profiling
Source: Mediators Inflamm. 2025 Nov 24;2025:1153091. doi: 10.1155/mi/1153091 (PMC12668855; doi:10.1155/mi/1153091)
Supplement: Supporting Information 1 — Table S1: Data sources of GWAS summary obtained for MR analyses. Table S2: Characterization of immunophenotypes. Table S3: Summary of five SNPs significantly associated with the circulating GDF-15 levels. Table S4: Summary of 11,836 SNPs significantly associated with the 731 immune cells. Table S5: Mendelian randomization analysis of the causal effect of GDF-15 on NAFLD using supplementary robust methods (cML-MA, MR-ConMix, and MR-RAPS). Table S6: Significant causal associations between immune cells on NAFLD. Table S7: Sensitivity analysis between immune cells on NAFLD. Table S8: Significant causal associations between the circulating GDF-15 levels and the identified immune cells. Table S9: Sensitivity analysis between the circulating GDF-15 levels and the identified immune cells. Table S10: Screening of immune cells as potential mediators in the causal pathways from GDF-15 to NAFLD. Table S11: Mediation analysis. Table S12: Summary of 28 SNPs significantly associated with the NAFLD. Table S13: MR results of NAFLD on the circulating GDF-15 levels. Table S14: MR results of NAFLD on the identified immune cells. Table S15: MR results of the identified immune cells on the circulating GDF-15 levels. [file 1153091.f1.xlsx]

## Sheet: Description
Supplementary Tables
Table S1. Data sources of GWAS summary obtained for MR analyses.
Table S2. Characterization of immunophenotypes.
Table S3. Summary of 5 SNPs significantly associated with the circulating GDF-15 levels.
Table S4. Summary of 11836 SNPs significantly associated with the 731 immune cells.
Table S5. Mendelian randomization analysis of the causal effect of GDF-15 on NAFLD using supplementary robust methods (cML-MA, MR-ConMix, and MR-RAPS).
Table S6. Significant causal associations between immune cells on NAFLD.
Table S7. Sensitivity analysis between immune cells on NAFLD.
Table S8. Significant causal associations between the circulating GDF-15 levels and the identified immune cells.
Table S9. Sensitivity analysis between the circulating GDF-15 levels and the identified immune cells.
Table S10. Screening of immune cells as potential mediators in the causal pathways from GDF-15 to NAFLD.
Table S11. Mediation analysis.
Table S12. Summary of 28 SNPs significantly associated with the NAFLD.
Table S13. MR results of NAFLD on the circulating GDF-15 levels.
Table S14. MR results of NAFLD on the identified immune cells.
Table S15. MR results of the identified immune cells on the circulating GDF-15 levels.

## Sheet: Table S1
Table S1. Data sources of GWAS summary obtained for MR analyses.
Phenotypes	Phenotypic Code	Data Source	Samplesize (Case/controls)	Ancestry	PMID
circulating GDF-15 levels	/	/	5440	European	29628937
Nonalcoholic fatty liver disease (primary analysis)	NAFLD	FinnGen R12	500348(3504/496844)	European	NA
Nonalcoholic fatty liver disease (replication analysis)	ebi-a-GCST90054782	IEU open GWAS	377988(4761/373227)	European	34535985
immune cells	GCST90001391-GCST90002121	GWAS Catalog	3757	European	32929287
Body mass index	ieu-b-4815	IEU open GWAS	51852	European	NA

## Sheet: Table S2
Table S2. Characterization of immunophenotypes.
Trait type	Panel	Statistical trait name	Trait	GWAS Catalog Accession Number
Relative count	B cell	BC_Trait1	IgD+ %B cell	GCST90001391
Absolute count	B cell	BC_Trait10	IgD+ CD38br AC	GCST90001392
Relative count	B cell	BC_Trait11	IgD+ CD38dim %B cell	GCST90001393
Absolute count	B cell	BC_Trait12	IgD+ CD38dim AC	GCST90001394
Relative count	B cell	BC_Trait13	IgD+ CD38- %B cell	GCST90001395
Absolute count	B cell	BC_Trait14	IgD+ CD38- AC	GCST90001396
Relative count	B cell	BC_Trait17	Unsw mem %B cell	GCST90001397
Absolute count	B cell	BC_Trait18	Unsw mem AC	GCST90001398
Relative count	B cell	BC_Trait19	IgD- CD27- %B cell	GCST90001399
Absolute count	B cell	BC_Trait2	IgD+ AC	GCST90001400
Absolute count	B cell	BC_Trait20	IgD- CD27- AC	GCST90001401
Relative count	B cell	BC_Trait21	Sw mem %B cell	GCST90001402
Absolute count	B cell	BC_Trait22	Sw mem AC	GCST90001403
Relative count	B cell	BC_Trait23	PB/PC %B cell	GCST90001404
Absolute count	B cell	BC_Trait24	PB/PC AC	GCST90001405
Relative count	B cell	BC_Trait25	Memory B cell %B cell	GCST90001406
Absolute count	B cell	BC_Trait26	Memory B cell AC	GCST90001407
Relative count	B cell	BC_Trait27	Naive-mature B cell %B cell	GCST90001408
Absolute count	B cell	BC_Trait28	Naive-mature B cell AC	GCST90001409
Relative count	B cell	BC_Trait3	IgD- CD38br %B cell	GCST90001410
Relative count	B cell	BC_Trait31	IgD+ CD24+ %B cell	GCST90001411
Absolute count	B cell	BC_Trait32	IgD+ CD24+ AC	GCST90001412
Relative count	B cell	BC_Trait33	IgD- CD24- %B cell	GCST90001413
Absolute count	B cell	BC_Trait34	IgD- CD24- AC	GCST90001414
Relative count	B cell	BC_Trait35	IgD+ CD24- %B cell	GCST90001415
Absolute count	B cell	BC_Trait36	IgD+ CD24- AC	GCST90001416
Relative count	B cell	BC_Trait37	CD24+ CD27+ %B cell	GCST90001417
Absolute count	B cell	BC_Trait38	CD24+ CD27+ AC	GCST90001418
Relative count	B cell	BC_Trait39	CD20- %B cell	GCST90001419
Absolute count	B cell	BC_Trait4	IgD- CD38br AC	GCST90001420
Absolute count	B cell	BC_Trait40	CD20- AC	GCST90001421
Relative count	B cell	BC_Trait43	CD20- CD38- %B cell	GCST90001422
Absolute count	B cell	BC_Trait44	CD20- CD38- AC	GCST90001423
Relative count	B cell	BC_Trait46	IgD+ %Lymphocyte	GCST90001424
Relative count	B cell	BC_Trait47	IgD- CD38br %lymphocyte	GCST90001425
Relative count	B cell	BC_Trait48	IgD- CD38dim %lymphocyte	GCST90001426
Relative count	B cell	BC_Trait49	IgD- CD38- %lymphocyte	GCST90001427
Relative count	B cell	BC_Trait5	IgD- CD38dim %B cell	GCST90001428
Relative count	B cell	BC_Trait50	IgD+ CD38br %lymphocyte	GCST90001429
Relative count	B cell	BC_Trait51	IgD+ CD38dim %lymphocyte	GCST90001430
Relative count	B cell	BC_Trait52	IgD+ CD38- %lymphocyte	GCST90001431
Relative count	B cell	BC_Trait54	Unsw Mem %lymphocyte	GCST90001432
Relative count	B cell	BC_Trait55	IgD- CD27- %lymphocyte	GCST90001433
Relative count	B cell	BC_Trait56	Sw mem %lymphocyte	GCST90001434
Relative count	B cell	BC_Trait57	PB/PC %lymphocyte	GCST90001435
Relative count	B cell	BC_Trait58	Memory B cell %lymphocyte	GCST90001436
Relative count	B cell	BC_Trait59	Naive-mature B cell %lymphocyte	GCST90001437
Absolute count	B cell	BC_Trait6	IgD- CD38dim AC	GCST90001438
Relative count	B cell	BC_Trait61	IgD+ CD24+ %lymphocyte	GCST90001439
Relative count	B cell	BC_Trait62	IgD- CD24- %lymphocyte	GCST90001440
Relative count	B cell	BC_Trait63	IgD+ CD24- %lymphocyte	GCST90001441
Relative count	B cell	BC_Trait64	CD24+ CD27+ %lymphocyte	GCST90001442
Relative count	B cell	BC_Trait65	CD20- %lymphocyte	GCST90001443
Relative count	B cell	BC_Trait67	CD20- CD38- %lymphocyte	GCST90001444
Relative count	B cell	BC_Trait7	IgD- CD38- %B cell	GCST90001445
Absolute count	B cell	BC_Trait8	IgD- CD38- AC	GCST90001446
Relative count	B cell	BC_Trait9	IgD+ CD38br %B cell	GCST90001447
Absolute count	cDC	DC_Trait524	CD11c+ monocyte AC	GCST90001448
Relative count	cDC	DC_Trait525	CD11c+ monocyte %monocyte	GCST90001449
Absolute count	cDC	DC_Trait526	CD62L- monocyte AC	GCST90001450
Relative count	cDC	DC_Trait527	CD62L- monocyte %monocyte	GCST90001451
Absolute count	cDC	DC_Trait530	CD11c+ CD62L- monocyte AC	GCST90001452
Relative count	cDC	DC_Trait531	CD11c+ CD62L- monocyte %monocyte	GCST90001453
Absolute count	cDC	DC_Trait532	CD62L- HLA DR++ monocyte AC	GCST90001454
Relative count	cDC	DC_Trait533	CD62L- HLA DR++ monocyte %monocyte	GCST90001455
Absolute count	cDC	DC_Trait534	CD11c+ HLA DR++ monocyte AC	GCST90001456
Relative count	cDC	DC_Trait535	CD11c+ HLA DR++ monocyte %monocyte	GCST90001457
Absolute count	cDC	f_DC_Trait502	Myeloid DC AC	GCST90001458
Relative count	cDC	f_DC_Trait503	Myeloid DC %DC	GCST90001459
Absolute count	cDC	f_DC_Trait504	Plasmacytoid DC AC	GCST90001460
Absolute count	cDC	f_DC_Trait505	DC AC	GCST90001461
Absolute count	cDC	f_DC_Trait508	CD62L- DC AC	GCST90001462
Relative count	cDC	f_DC_Trait509	CD62L- DC %DC	GCST90001463
Absolute count	cDC	f_DC_Trait512	CD86+ myeloid DC AC	GCST90001464
Relative count	cDC	f_DC_Trait513	CD86+ myeloid DC %DC	GCST90001465
Absolute count	cDC	f_DC_Trait514	CD86+ plasmacytoid DC AC	GCST90001466
Relative count	cDC	f_DC_Trait515	CD86+ plasmacytoid DC %DC	GCST90001467
Absolute count	cDC	f_DC_Trait516	CD62L- myeloid DC AC	GCST90001468
Relative count	cDC	f_DC_Trait517	CD62L- myeloid DC %DC	GCST90001469
Absolute count	cDC	f_DC_Trait518	CD62L- plasmacytoid DC AC	GCST90001470
Relative count	cDC	f_DC_Trait519	CD62L- plasmacytoid DC %DC	GCST90001471
Absolute count	cDC	f_DC_Trait520	CD62L- CD86+ myeloid DC AC	GCST90001472
Relative count	cDC	f_DC_Trait521	CD62L- CD86+ myeloid DC %DC	GCST90001473
Relative count	cDC	f_DC_Trait522	Plasmacytoid DC %DC	GCST90001474
Relative count	TBNK	f_MONO_Trait503	HLA DR++ monocyte %monocyte	GCST90001475
Relative count	TBNK	f_MONO_Trait504	HLA DR++ monocyte %leukocyte	GCST90001476
Absolute count	TBNK	f_MONO_Trait505	HLA DR++ monocyte AC	GCST90001477
Relative count	Treg	f_Treg_Trait501	CD4 Treg %CD4	GCST90001478
Relative count	Treg	f_Treg_Trait502	CD4 Treg %T cell	GCST90001479
Absolute count	Treg	f_Treg_Trait503	Resting Treg AC	GCST90001480
Relative count	Treg	f_Treg_Trait504	Resting Treg % CD4 Treg	GCST90001481
Relative count	Treg	f_Treg_Trait505	Resting Treg %CD4	GCST90001482
Absolute count	Treg	f_Treg_Trait506	CD39+ resting Treg AC	GCST90001483
Relative count	Treg	f_Treg_Trait507	CD39+ resting Treg %resting Treg	GCST90001484
Relative count	Treg	f_Treg_Trait508	CD39+ resting Treg % CD4 Treg	GCST90001485
Absolute count	Treg	f_Treg_Trait509	Activated Treg AC	GCST90001486
Relative count	Treg	f_Treg_Trait510	Activated Treg %CD4 Treg	GCST90001487
Relative count	Treg	f_Treg_Trait511	Activated Treg %CD4	GCST90001488
Absolute count	Treg	f_Treg_Trait512	CD39+ activated Treg AC	GCST90001489
Relative count	Treg	f_Treg_Trait513	CD39+ activated Treg %activated Treg	GCST90001490
Relative count	Treg	f_Treg_Trait514	CD39+ activated Treg %CD4 Treg	GCST90001491
Absolute count	Treg	f_Treg_Trait515	Secreting Treg AC	GCST90001492
Relative count	Treg	f_Treg_Trait516	Secreting Treg % CD4 Treg	GCST90001493
Relative count	Treg	f_Treg_Trait517	Secreting Treg %CD4	GCST90001494
Absolute count	Treg	f_Treg_Trait518	CD39+ secreting Treg AC	GCST90001495
Relative count	Treg	f_Treg_Trait519	CD39+ secreting Treg %secreting Treg	GCST90001496
Relative count	Treg	f_Treg_Trait520	CD39+ secreting Treg %CD4 Treg	GCST90001497
Absolute count	Treg	f_Treg_Trait521	Activated & resting Treg AC	GCST90001498
Relative count	Treg	f_Treg_Trait522	Activated & resting Treg % CD4 Treg	GCST90001499
Relative count	Treg	f_Treg_Trait523	Activated & resting Treg %CD4+	GCST90001500
Absolute count	Treg	f_Treg_Trait527	Activated & secreting Treg AC	GCST90001501
Relative count	Treg	f_Treg_Trait528	Activated & secreting Treg %CD4 Treg	GCST90001502
Relative count	Treg	f_Treg_Trait529	Activated & secreting Treg %CD4+	GCST90001503
Absolute count	Treg	f_Treg_Trait533	CD25hi AC	GCST90001504
Relative count	Treg	f_Treg_Trait534	CD25hi %CD4+	GCST90001505
Relative count	Treg	f_Treg_Trait535	CD25hi %T cell	GCST90001506
Absolute count	Treg	f_Treg_Trait536	CD25hi CD45RA+ CD4 not Treg AC	GCST90001507
Relative count	Treg	f_Treg_Trait537	CD25hi CD45RA+ CD4 not Treg %CD4+	GCST90001508
Relative count	Treg	f_Treg_Trait538	CD25hi CD45RA+ CD4 not Treg %T cell	GCST90001509
Absolute count	Treg	f_Treg_Trait539	CD25hi CD45RA- CD4 not Treg AC	GCST90001510
Relative count	Treg	f_Treg_Trait540	CD25hi CD45RA- CD4 not Treg %CD4+	GCST90001511
Relative count	Treg	f_Treg_Trait541	CD25hi CD45RA- CD4 not Treg %T cell	GCST90001512
Absolute count	Treg	f_Treg_Trait542	CD4 Treg AC	GCST90001513
Absolute count	Myeloid cell	MDSC_Trait1	HSC AC	GCST90001514
Absolute count	Myeloid cell	MDSC_Trait10	Im MDSC AC	GCST90001515
Relative count	Myeloid cell	MDSC_Trait11	Im MDSC %CD33dim HLA DR- CD66b-	GCST90001516
Absolute count	Myeloid cell	MDSC_Trait12	CD33br HLA DR+ AC	GCST90001517
Absolute count	Myeloid cell	MDSC_Trait13	CD33br HLA DR+ CD14- AC	GCST90001518
Relative count	Myeloid cell	MDSC_Trait14	CD33br HLA DR+ CD14- %CD33br HLA DR+	GCST90001519
Absolute count	Myeloid cell	MDSC_Trait15	CD33br HLA DR+ CD14dim AC	GCST90001520
Relative count	Myeloid cell	MDSC_Trait16	CD33br HLA DR+ CD14dim %CD33br HLA DR+	GCST90001521
Absolute count	Myeloid cell	MDSC_Trait22	CD33- HLA DR- AC	GCST90001522
Absolute count	Myeloid cell	MDSC_Trait23	CD33- HLA DR+ AC	GCST90001523
Absolute count	Myeloid cell	MDSC_Trait24	Gr MDSC AC	GCST90001524
Absolute count	Myeloid cell	MDSC_Trait25	CD33dim HLA DR+ CD11b+ AC	GCST90001525
Relative count	Myeloid cell	MDSC_Trait26	CD33dim HLA DR+ CD11b+ %CD33dim HLA DR+	GCST90001526
Absolute count	Myeloid cell	MDSC_Trait27	CD33dim HLA DR+ CD11b- AC	GCST90001527
Relative count	Myeloid cell	MDSC_Trait28	CD33dim HLA DR+ CD11b- %CD33dim HLA DR+	GCST90001528
Absolute count	Myeloid cell	MDSC_Trait3	CD66b++ myeloid cell AC	GCST90001529
Absolute count	Myeloid cell	MDSC_Trait4	Mo MDSC AC	GCST90001530
Absolute count	Myeloid cell	MDSC_Trait5	CD33dim HLA DR- AC	GCST90001531
Absolute count	Myeloid cell	MDSC_Trait8	Basophil AC	GCST90001532
Relative count	Myeloid cell	MDSC_Trait9	Basophil %CD33dim HLA DR- CD66b-	GCST90001533
Absolute count	Maturation stages of T cell	MT_ry_Trait514	CD45RA- CD4+ AC	GCST90001534
Relative count	Maturation stages of T cell	MT_ry_Trait515	CD45RA- CD4+ %CD4+	GCST90001535
Relative count	Maturation stages of T cell	MT_ry_Trait516	CD45RA- CD4+ %T cell	GCST90001536
Absolute count	Maturation stages of T cell	MT_Trait503	CM CD4+ AC	GCST90001537
Relative count	Maturation stages of T cell	MT_Trait504	CM CD4+ %CD4+	GCST90001538
Relative count	Maturation stages of T cell	MT_Trait505	CM CD4+ %T cell	GCST90001539
Absolute count	Maturation stages of T cell	MT_Trait506	Naive CD4+ AC	GCST90001540
Relative count	Maturation stages of T cell	MT_Trait507	Naive CD4+ %CD4+	GCST90001541
Absolute count	Maturation stages of T cell	MT_Trait508	EM CD4+ AC	GCST90001542
Relative count	Maturation stages of T cell	MT_Trait509	EM CD4+ %CD4+	GCST90001543
Relative count	Maturation stages of T cell	MT_Trait510	EM CD4+ %T cell	GCST90001544
Absolute count	Maturation stages of T cell	MT_Trait511	TD CD4+ AC	GCST90001545
Relative count	Maturation stages of T cell	MT_Trait512	TD CD4+ %CD4+	GCST90001546
Relative count	Maturation stages of T cell	MT_Trait513	TD CD4+ %T cell	GCST90001547
Absolute count	Maturation stages of T cell	MT_Trait522	CM CD8br AC	GCST90001548
Relative count	Maturation stages of T cell	MT_Trait523	CM CD8br %CD8br	GCST90001549
Relative count	Maturation stages of T cell	MT_Trait524	CM CD8br %T cell	GCST90001550
Absolute count	Maturation stages of T cell	MT_Trait525	Naive CD8br AC	GCST90001551
Relative count	Maturation stages of T cell	MT_Trait526	Naive CD8br %CD8br	GCST90001552
Relative count	Maturation stages of T cell	MT_Trait527	Naive CD8br %T cell	GCST90001553
Absolute count	Maturation stages of T cell	MT_Trait528	EM CD8br AC	GCST90001554
Relative count	Maturation stages of T cell	MT_Trait529	EM CD8br %CD8br	GCST90001555
Relative count	Maturation stages of T cell	MT_Trait530	EM CD8br %T cell	GCST90001556
Absolute count	Maturation stages of T cell	MT_Trait531	TD CD8br AC	GCST90001557
Relative count	Maturation stages of T cell	MT_Trait532	TD CD8br %CD8br	GCST90001558
Relative count	Maturation stages of T cell	MT_Trait533	TD CD8br %T cell	GCST90001559
Absolute count	Maturation stages of T cell	MT_Trait537	CD45RA+ CD8br AC	GCST90001560
Relative count	Maturation stages of T cell	MT_Trait538	CD45RA+ CD8br %CD8br	GCST90001561
Relative count	Maturation stages of T cell	MT_Trait539	CD45RA+ CD8br %T cell	GCST90001562
Absolute count	Maturation stages of T cell	MT_Trait542	CM DN (CD4-CD8-) AC	GCST90001563
Relative count	Maturation stages of T cell	MT_Trait543	CM DN (CD4-CD8-) %DN	GCST90001564
Relative count	Maturation stages of T cell	MT_Trait544	CM DN (CD4-CD8-) %T cell	GCST90001565
Absolute count	Maturation stages of T cell	MT_Trait545	Naive DN (CD4-CD8-) AC	GCST90001566
Relative count	Maturation stages of T cell	MT_Trait546	Naive DN (CD4-CD8-) %DN	GCST90001567
Relative count	Maturation stages of T cell	MT_Trait547	Naive DN (CD4-CD8-) %T cell	GCST90001568
Absolute count	Maturation stages of T cell	MT_Trait548	EM DN (CD4-CD8-) AC	GCST90001569
Relative count	Maturation stages of T cell	MT_Trait549	EM DN (CD4-CD8-) %DN	GCST90001570
Relative count	Maturation stages of T cell	MT_Trait550	EM DN (CD4-CD8-) %T cell	GCST90001571
Absolute count	Maturation stages of T cell	MT_Trait551	TD DN (CD4-CD8-) AC	GCST90001572
Relative count	Maturation stages of T cell	MT_Trait552	TD DN (CD4-CD8-) %DN	GCST90001573
Relative count	Maturation stages of T cell	MT_Trait553	TD DN (CD4-CD8-) %T cell	GCST90001574
Relative count	Maturation stages of T cell	MT_Trait560	Naive CD4+ %T cell	GCST90001575
Relative count	B cell	N_BC_Trait3	Transitional %B cell	GCST90001576
Absolute count	B cell	N_BC_Trait4	Transitional AC	GCST90001577
Relative count	B cell	N_BC_Trait6	Transitional %lymphocyte	GCST90001578
Absolute count	Monocyte	N_MONO_Trait501	CD14- CD16+ monocyte AC	GCST90001579
Absolute count	Monocyte	N_MONO_Trait503	CD14+ CD16+ monocyte AC	GCST90001580
Absolute count	Monocyte	N_MONO_Trait505	CD14- CD16- AC	GCST90001581
Absolute count	Monocyte	N_MONO_Trait507	CD14+ CD16- monocyte AC	GCST90001582
Absolute count	Monocyte	N_MONO_Trait513	Monocyte AC	GCST90001583
Relative count	Monocyte	N_MONO_Trait514	CD14- CD16+ monocyte %monocyte	GCST90001584
Relative count	Monocyte	N_MONO_Trait515	CD14+ CD16+ monocyte %monocyte	GCST90001585
Relative count	Monocyte	N_MONO_Trait516	CD14+ CD16- monocyte %monocyte	GCST90001586
Relative count	Monocyte	N_MONO_Trait517	CD16+ monocyte %monocyte	GCST90001587
Relative count	TBNK	RATIO_CD3_B	T/B	GCST90001588
Relative count	TBNK	RATIO_CD4_CD8B	CD4/CD8br	GCST90001589
Absolute count	TBNK	TB_ry_Trait512	CD4+ AC	GCST90001590
Relative count	TBNK	TB_ry_Trait513	CD4+ %T cell	GCST90001591
Absolute count	TBNK	TB_ry_Trait515	CD8br AC	GCST90001592
Relative count	TBNK	TB_ry_Trait516	CD8br %T cell	GCST90001593
Absolute count	TBNK	TB_ry_Trait518	DP (CD4+CD8+) AC	GCST90001594
Relative count	TBNK	TB_ry_Trait519	DP (CD4+CD8+) %T cell	GCST90001595
Absolute count	TBNK	TB_ry_Trait524	CD8dim AC	GCST90001596
Relative count	TBNK	TB_ry_Trait525	CD8dim %T cell	GCST90001597
Absolute count	TBNK	TB_ry_Trait527	DN (CD4-CD8-) AC	GCST90001598
Relative count	TBNK	TB_ry_Trait528	DN (CD4-CD8-) %T cell	GCST90001599
Absolute count	TBNK	TB_Trait501	Leukocyte AC	GCST90001600
Absolute count	TBNK	TB_Trait507	Lymphocyte AC	GCST90001601
Relative count	TBNK	TB_Trait508	Lymphocyte %leukocyte	GCST90001602
Absolute count	TBNK	TB_Trait509	T cell AC	GCST90001603
Relative count	TBNK	TB_Trait510	T cell %lymphocyte	GCST90001604
Relative count	TBNK	TB_Trait511	T cell %leukocyte	GCST90001605
Relative count	TBNK	TB_Trait514	CD4+ %leukocyte	GCST90001606
Relative count	TBNK	TB_Trait517	CD8br %leukocyte	GCST90001607
Relative count	TBNK	TB_Trait520	DP (CD4+CD8+) %leukocyte	GCST90001608
Absolute count	TBNK	TB_Trait521	CD4+ CD8dim AC	GCST90001609
Relative count	TBNK	TB_Trait522	CD4+ CD8dim %lymphocyte	GCST90001610
Relative count	TBNK	TB_Trait523	CD4+ CD8dim %leukocyte	GCST90001611
Relative count	TBNK	TB_Trait526	CD8dim %leukocyte	GCST90001612
Relative count	TBNK	TB_Trait529	DN (CD4-CD8-) %leukocyte	GCST90001613
Relative count	TBNK	TB_Trait532	CD8br and CD8dim %leukocyte	GCST90001614
Absolute count	TBNK	TB_Trait533	TCRgd AC	GCST90001615
Relative count	TBNK	TB_Trait534	TCRgd %T cell	GCST90001616
Relative count	TBNK	TB_Trait535	TCRgd %lymphocyte	GCST90001617
Absolute count	TBNK	TB_Trait536	HLA DR+ T cell AC	GCST90001618
Relative count	TBNK	TB_Trait537	HLA DR+ T cell%T cell	GCST90001619
Relative count	TBNK	TB_Trait538	HLA DR+ T cell%lymphocyte	GCST90001620
Absolute count	TBNK	TB_Trait539	NKT AC	GCST90001621
Relative count	TBNK	TB_Trait540	NKT %T cell	GCST90001622
Relative count	TBNK	TB_Trait541	NKT %lymphocyte	GCST90001623
Absolute count	TBNK	TB_Trait542	HLA DR+ CD4+ AC	GCST90001624
Relative count	TBNK	TB_Trait543	HLA DR+ CD4+ %T cell	GCST90001625
Relative count	TBNK	TB_Trait544	HLA DR+ CD4+ %lymphocyte	GCST90001626
Absolute count	TBNK	TB_Trait545	HLA DR+ CD8br AC	GCST90001627
Relative count	TBNK	TB_Trait546	HLA DR+ CD8br %T cell	GCST90001628
Relative count	TBNK	TB_Trait547	HLA DR+ CD8br %lymphocyte	GCST90001629
Absolute count	TBNK	TB_Trait548	CD8br NKT AC	GCST90001630
Relative count	TBNK	TB_Trait549	CD8br NKT %T cell	GCST90001631
Relative count	TBNK	TB_Trait550	CD8br NKT %lymphocyte	GCST90001632
Absolute count	TBNK	TB_Trait551	CD8dim NKT AC	GCST90001633
Relative count	TBNK	TB_Trait552	CD8dim NKT %T cell	GCST90001634
Relative count	TBNK	TB_Trait553	CD8dim NKT %lymphocyte	GCST90001635
Absolute count	TBNK	TB_Trait554	DN (CD4-CD8-) NKT AC	GCST90001636
Relative count	TBNK	TB_Trait555	DN (CD4-CD8-) NKT %T cell	GCST90001637
Relative count	TBNK	TB_Trait556	DN (CD4-CD8-) NKT %lymphocyte	GCST90001638
Absolute count	TBNK	TB_Trait560	CD3- lymphocyte AC	GCST90001639
Relative count	TBNK	TB_Trait561	CD3- lymphocyte %lymphocyte	GCST90001640
Relative count	TBNK	TB_Trait562	CD3- lymphocyte %leukocyte	GCST90001641
Absolute count	TBNK	TB_Trait563	B cell AC	GCST90001642
Relative count	TBNK	TB_Trait564	B cell % CD3- lymphocyte	GCST90001643
Relative count	TBNK	TB_Trait565	B cell %lymphocyte	GCST90001644
Absolute count	TBNK	TB_Trait566	NK AC	GCST90001645
Relative count	TBNK	TB_Trait567	NK %CD3- lymphocyte	GCST90001646
Relative count	TBNK	TB_Trait568	NK %lymphocyte	GCST90001647
Absolute count	TBNK	TB_Trait569	HLA DR+ NK AC	GCST90001648
Relative count	TBNK	TB_Trait570	HLA DR+ NK %NK	GCST90001649
Relative count	TBNK	TB_Trait571	HLA DR+ NK %CD3- lymphocyte	GCST90001650
Absolute count	TBNK	TB_Trait575	Granulocyte AC	GCST90001651
Relative count	TBNK	TB_Trait576	Granulocyte %leukocyte	GCST90001652
Relative count	Treg	Treg_Trait505	CD28- DN (CD4-CD8-) %DN	GCST90001653
Absolute count	Treg	Treg_Trait506	CD28- DN (CD4-CD8-) AC	GCST90001654
Relative count	Treg	Treg_Trait507	CD28+ DN (CD4-CD8-) %T cell	GCST90001655
Relative count	Treg	Treg_Trait508	CD28+ DN (CD4-CD8-) %DN	GCST90001656
Absolute count	Treg	Treg_Trait509	CD28+ DN (CD4-CD8-) AC	GCST90001657
Relative count	Treg	Treg_Trait512	CD39+ CD4+ %T cell	GCST90001658
Relative count	Treg	Treg_Trait513	CD39+ CD4+ %CD4+	GCST90001659
Absolute count	Treg	Treg_Trait514	CD39+ CD4+ AC	GCST90001660
Relative count	Treg	Treg_Trait574	CD28- CD8dim %T cell	GCST90001661
Relative count	Treg	Treg_Trait575	CD28- CD8dim %CD8dim	GCST90001662
Absolute count	Treg	Treg_Trait576	CD28- CD8dim AC	GCST90001663
Relative count	Treg	Treg_Trait577	CD28+ CD45RA+ CD8dim %T cell	GCST90001664
Relative count	Treg	Treg_Trait578	CD28+ CD45RA+ CD8dim %CD8dim	GCST90001665
Absolute count	Treg	Treg_Trait579	CD28+ CD45RA+ CD8dim AC	GCST90001666
Relative count	Treg	Treg_Trait580	CD28+ CD45RA- CD8dim %T cell	GCST90001667
Relative count	Treg	Treg_Trait581	CD28+ CD45RA- CD8dim %CD8dim	GCST90001668
Absolute count	Treg	Treg_Trait582	CD28+ CD45RA- CD8dim AC	GCST90001669
Relative count	Treg	Treg_Trait585	CD39+ CD8br %T cell	GCST90001670
Relative count	Treg	Treg_Trait586	CD39+ CD8br %CD8br	GCST90001671
Absolute count	Treg	Treg_Trait587	CD39+ CD8br AC	GCST90001672
Relative count	Treg	Treg_Trait588	CD28- CD127- CD25++ CD8br %T cell	GCST90001673
Relative count	Treg	Treg_Trait589	CD28- CD127- CD25++ CD8br %CD8br	GCST90001674
Absolute count	Treg	Treg_Trait590	CD28- CD127- CD25++ CD8br AC	GCST90001675
Relative count	Treg	Treg_Trait591	CD28- CD25++ CD8br %T cell	GCST90001676
Relative count	Treg	Treg_Trait592	CD28- CD25++ CD8br %CD8br	GCST90001677
Absolute count	Treg	Treg_Trait593	CD28- CD25++ CD8br AC	GCST90001678
Relative count	Treg	Treg_Trait594	CD25++ CD8br %T cell	GCST90001679
Relative count	Treg	Treg_Trait595	CD25++ CD8br %CD8br	GCST90001680
Absolute count	Treg	Treg_Trait596	CD25++ CD8br AC	GCST90001681
Relative count	Treg	Treg_Trait597	CD127- CD8br %T cell	GCST90001682
Relative count	Treg	Treg_Trait598	CD127- CD8br %CD8br	GCST90001683
Absolute count	Treg	Treg_Trait599	CD127- CD8br AC	GCST90001684
Relative count	Treg	Treg_Trait600	CD28- CD8br %T cell	GCST90001685
Relative count	Treg	Treg_Trait601	CD28- CD8br %CD8br	GCST90001686
Absolute count	Treg	Treg_Trait602	CD28- CD8br AC	GCST90001687
Relative count	Treg	Treg_Trait603	CD28+ CD45RA+ CD8br %T cell	GCST90001688
Relative count	Treg	Treg_Trait604	CD28+ CD45RA+ CD8br %CD8br	GCST90001689
Absolute count	Treg	Treg_Trait605	CD28+ CD45RA+ CD8br AC	GCST90001690
Relative count	Treg	Treg_Trait606	CD28+ CD45RA- CD8br %T cell	GCST90001691
Relative count	Treg	Treg_Trait607	CD28+ CD45RA- CD8br %CD8br	GCST90001692
Absolute count	Treg	Treg_Trait608	CD28+ CD45RA- CD8br AC	GCST90001693
Relative count	Treg	Treg_Trait611	CD28- DN (CD4-CD8-) %T cell	GCST90001694
Absolute count	Treg	Treg_Trait700	CD45RA- CD28- CD8br AC	GCST90001695
Relative count	Treg	Treg_Trait701	CD45RA- CD28- CD8br %CD8br	GCST90001696
Relative count	Treg	Treg_Trait702	CD45RA- CD28- CD8br %T cell	GCST90001697
Absolute count	Treg	Treg_Trait706	CD45RA+ CD28- CD8br AC	GCST90001698
Relative count	Treg	Treg_Trait707	CD45RA+ CD28- CD8br %CD8br	GCST90001699
Relative count	Treg	Treg_Trait708	CD45RA+ CD28- CD8br %T cell	GCST90001700
MFI	B cell	Bcells.trait111	BAFF-R on CD20- CD38-	GCST90001701
MFI	B cell	Bcells.trait112	BAFF-R on CD24+ CD27+	GCST90001702
MFI	B cell	Bcells.trait137	BAFF-R on IgD+ CD24+	GCST90001703
MFI	B cell	Bcells.trait138	BAFF-R on IgD+ CD24-	GCST90001704
MFI	B cell	Bcells.trait139	BAFF-R on IgD+ CD38-	GCST90001705
MFI	B cell	Bcells.trait140	BAFF-R on IgD+ CD38- naive	GCST90001706
MFI	B cell	Bcells.trait141	BAFF-R on IgD+ CD38- unsw mem	GCST90001707
MFI	B cell	Bcells.trait142	BAFF-R on IgD+ CD38br	GCST90001708
MFI	B cell	Bcells.trait143	BAFF-R on IgD+ CD38dim	GCST90001709
MFI	B cell	Bcells.trait147	BAFF-R on IgD- CD24-	GCST90001710
MFI	B cell	Bcells.trait148	BAFF-R on IgD- CD27-	GCST90001711
MFI	B cell	Bcells.trait149	BAFF-R on IgD- CD38-	GCST90001712
MFI	B cell	Bcells.trait150	BAFF-R on IgD- CD38br	GCST90001713
MFI	B cell	Bcells.trait151	BAFF-R on IgD- CD38dim	GCST90001714
MFI	B cell	Bcells.trait154	BAFF-R on memory B cell	GCST90001715
MFI	B cell	Bcells.trait156	BAFF-R on naive-mature B cell	GCST90001716
MFI	B cell	Bcells.trait157	BAFF-R on unsw mem	GCST90001717
MFI	B cell	Bcells.trait159	BAFF-R on sw mem	GCST90001718
MFI	B cell	Bcells.trait160	BAFF-R on IgD+	GCST90001719
MFI	B cell	Bcells.trait161	BAFF-R on transitional	GCST90001720
MFI	B cell	Bcells.trait255	CD19 on CD20-	GCST90001721
MFI	B cell	Bcells.trait282	CD19 on CD20- CD38-	GCST90001722
MFI	B cell	Bcells.trait283	CD19 on CD24+ CD27+	GCST90001723
MFI	B cell	Bcells.trait308	CD19 on IgD+ CD24+	GCST90001724
MFI	B cell	Bcells.trait309	CD19 on IgD+ CD24-	GCST90001725
MFI	B cell	Bcells.trait310	CD19 on IgD+ CD38-	GCST90001726
MFI	B cell	Bcells.trait311	CD19 on IgD+ CD38- naive	GCST90001727
MFI	B cell	Bcells.trait312	CD19 on IgD+ CD38- unsw mem	GCST90001728
MFI	B cell	Bcells.trait313	CD19 on IgD+ CD38br	GCST90001729
MFI	B cell	Bcells.trait314	CD19 on IgD+ CD38dim	GCST90001730
MFI	B cell	Bcells.trait318	CD19 on IgD- CD24-	GCST90001731
MFI	B cell	Bcells.trait319	CD19 on IgD- CD27-	GCST90001732
MFI	B cell	Bcells.trait320	CD19 on IgD- CD38-	GCST90001733
MFI	B cell	Bcells.trait321	CD19 on IgD- CD38br	GCST90001734
MFI	B cell	Bcells.trait322	CD19 on IgD- CD38dim	GCST90001735
MFI	B cell	Bcells.trait325	CD19 on memory B cell	GCST90001736
MFI	B cell	Bcells.trait327	CD19 on naive-mature B cell	GCST90001737
MFI	B cell	Bcells.trait328	CD19 on unsw mem	GCST90001738
MFI	B cell	Bcells.trait329	CD19 on PB/PC	GCST90001739
MFI	B cell	Bcells.trait331	CD19 on sw mem	GCST90001740
MFI	B cell	Bcells.trait332	CD19 on IgD+	GCST90001741
MFI	B cell	Bcells.trait333	CD19 on transitional	GCST90001742
MFI	B cell	Bcells.trait335	CD20 on B cell	GCST90001743
MFI	B cell	Bcells.trait354	CD20 on CD20- CD38-	GCST90001744
MFI	B cell	Bcells.trait355	CD20 on CD24+ CD27+	GCST90001745
MFI	B cell	Bcells.trait378	CD20 on IgD+ CD24+	GCST90001746
MFI	B cell	Bcells.trait379	CD20 on IgD+ CD24-	GCST90001747
MFI	B cell	Bcells.trait380	CD20 on IgD+ CD38-	GCST90001748
MFI	B cell	Bcells.trait381	CD20 on IgD+ CD38- naive	GCST90001749
MFI	B cell	Bcells.trait382	CD20 on IgD+ CD38- unsw mem	GCST90001750
MFI	B cell	Bcells.trait383	CD20 on IgD+ CD38br	GCST90001751
MFI	B cell	Bcells.trait384	CD20 on IgD+ CD38dim	GCST90001752
MFI	B cell	Bcells.trait388	CD20 on IgD- CD24-	GCST90001753
MFI	B cell	Bcells.trait389	CD20 on IgD- CD27-	GCST90001754
MFI	B cell	Bcells.trait390	CD20 on IgD- CD38-	GCST90001755
MFI	B cell	Bcells.trait391	CD20 on IgD- CD38br	GCST90001756
MFI	B cell	Bcells.trait392	CD20 on IgD- CD38dim	GCST90001757
MFI	B cell	Bcells.trait395	CD20 on memory B cell	GCST90001758
MFI	B cell	Bcells.trait397	CD20 on naive-mature B cell	GCST90001759
MFI	B cell	Bcells.trait398	CD20 on unsw mem	GCST90001760
MFI	B cell	Bcells.trait399	CD20 on sw mem	GCST90001761
MFI	B cell	Bcells.trait400	CD20 on IgD+	GCST90001762
MFI	B cell	Bcells.trait401	CD20 on transitional	GCST90001763
MFI	B cell	Bcells.trait418	CD24 on CD24+ CD27+	GCST90001764
MFI	B cell	Bcells.trait438	CD24 on IgD+ CD24+	GCST90001765
MFI	B cell	Bcells.trait439	CD24 on IgD+ CD38-	GCST90001766
MFI	B cell	Bcells.trait441	CD24 on IgD+ CD38- unsw mem	GCST90001767
MFI	B cell	Bcells.trait442	CD24 on IgD+ CD38br	GCST90001768
MFI	B cell	Bcells.trait445	CD24 on IgD- CD38-	GCST90001769
MFI	B cell	Bcells.trait446	CD24 on IgD- CD38dim	GCST90001770
MFI	B cell	Bcells.trait448	CD24 on memory B cell	GCST90001771
MFI	B cell	Bcells.trait449	CD24 on unsw mem	GCST90001772
MFI	B cell	Bcells.trait450	CD24 on sw mem	GCST90001773
MFI	B cell	Bcells.trait451	CD24 on transitional	GCST90001774
MFI	B cell	Bcells.trait453	CD25 on B cell	GCST90001775
MFI	B cell	Bcells.trait470	CD25 on CD20- CD38-	GCST90001776
MFI	B cell	Bcells.trait471	CD25 on CD24+ CD27+	GCST90001777
MFI	B cell	Bcells.trait490	CD25 on IgD+ CD24+	GCST90001778
MFI	B cell	Bcells.trait491	CD25 on IgD+ CD24-	GCST90001779
MFI	B cell	Bcells.trait492	CD25 on IgD+ CD38-	GCST90001780
MFI	B cell	Bcells.trait493	CD25 on IgD+ CD38- naive	GCST90001781
MFI	B cell	Bcells.trait494	CD25 on IgD+ CD38- unsw mem	GCST90001782
MFI	B cell	Bcells.trait495	CD25 on IgD+ CD38br	GCST90001783
MFI	B cell	Bcells.trait496	CD25 on IgD+ CD38dim	GCST90001784
MFI	B cell	Bcells.trait500	CD25 on IgD- CD24-	GCST90001785
MFI	B cell	Bcells.trait501	CD25 on IgD- CD27-	GCST90001786
MFI	B cell	Bcells.trait502	CD25 on IgD- CD38-	GCST90001787
MFI	B cell	Bcells.trait503	CD25 on IgD- CD38br	GCST90001788
MFI	B cell	Bcells.trait504	CD25 on IgD- CD38dim	GCST90001789
MFI	B cell	Bcells.trait506	CD25 on memory B cell	GCST90001790
MFI	B cell	Bcells.trait508	CD25 on naive-mature B cell	GCST90001791
MFI	B cell	Bcells.trait509	CD25 on unsw mem	GCST90001792
MFI	B cell	Bcells.trait510	CD25 on sw mem	GCST90001793
MFI	B cell	Bcells.trait511	CD25 on IgD+	GCST90001794
MFI	B cell	Bcells.trait512	CD25 on transitional	GCST90001795
MFI	B cell	Bcells.trait514	CD27 on CD20-	GCST90001796
MFI	B cell	Bcells.trait536	CD27 on CD20- CD38-	GCST90001797
MFI	B cell	Bcells.trait537	CD27 on CD24+ CD27+	GCST90001798
MFI	B cell	Bcells.trait539	CD27 on T cell	GCST90001799
MFI	B cell	Bcells.trait561	CD27 on IgD+ CD24+	GCST90001800
MFI	B cell	Bcells.trait563	CD27 on IgD+ CD38- unsw mem	GCST90001801
MFI	B cell	Bcells.trait565	CD27 on IgD- CD38-	GCST90001802
MFI	B cell	Bcells.trait566	CD27 on IgD- CD38br	GCST90001803
MFI	B cell	Bcells.trait567	CD27 on IgD- CD38dim	GCST90001804
MFI	B cell	Bcells.trait570	CD27 on memory B cell	GCST90001805
MFI	B cell	Bcells.trait571	CD27 on unsw mem	GCST90001806
MFI	B cell	Bcells.trait572	CD27 on PB/PC	GCST90001807
MFI	B cell	Bcells.trait574	CD27 on sw mem	GCST90001808
MFI	B cell	Bcells.trait597	CD38 on CD20-	GCST90001809
MFI	B cell	Bcells.trait619	CD38 on CD3- CD19-	GCST90001810
MFI	B cell	Bcells.trait637	CD38 on IgD+ CD24-	GCST90001811
MFI	B cell	Bcells.trait640	CD38 on IgD+ CD38br	GCST90001812
MFI	B cell	Bcells.trait641	CD38 on IgD+ CD38dim	GCST90001813
MFI	B cell	Bcells.trait643	CD38 on IgD- CD38br	GCST90001814
MFI	B cell	Bcells.trait644	CD38 on IgD- CD38dim	GCST90001815
MFI	B cell	Bcells.trait646	CD38 on naive-mature B cell	GCST90001816
MFI	B cell	Bcells.trait647	CD38 on PB/PC	GCST90001817
MFI	B cell	Bcells.trait649	CD38 on IgD+	GCST90001818
MFI	B cell	Bcells.trait650	CD38 on transitional	GCST90001819
MFI	B cell	Bcells.trait775	IgD on IgD+ CD24+	GCST90001820
MFI	B cell	Bcells.trait776	IgD on IgD+ CD24-	GCST90001821
MFI	B cell	Bcells.trait777	IgD on IgD+ CD38-	GCST90001822
MFI	B cell	Bcells.trait779	IgD on IgD+ CD38- unsw mem	GCST90001823
MFI	B cell	Bcells.trait780	IgD on IgD+ CD38br	GCST90001824
MFI	B cell	Bcells.trait781	IgD on IgD+ CD38dim	GCST90001825
MFI	B cell	Bcells.trait785	IgD on unsw mem	GCST90001826
MFI	B cell	Bcells.trait786	IgD on IgD+	GCST90001827
MFI	B cell	Bcells.trait787	IgD on transitional	GCST90001828
MFI	B cell	Bcells.trait84	BAFF-R on B cell	GCST90001829
MFI	B cell	Bcells.trait85	BAFF-R on CD20-	GCST90001830
MFI	cDC	Blue.530.30.cDC.trait1	CD62L on CD62L+ myeloid DC	GCST90001831
MFI	cDC	Blue.530.30.cDC.trait2	CD62L on CD62L+ plasmacytoid DC	GCST90001832
MFI	cDC	Blue.530.30.cDC.trait3	CD62L on CD62L+ DC	GCST90001833
MFI	cDC	Blue.530.30.cDC.trait4	CD62L on monocyte	GCST90001834
MFI	cDC	Blue.530.30.cDC.trait5	CD62L on granulocyte	GCST90001835
MFI	Myeloid cell	Blue.530.30.MDSC.trait1	CD66b on CD66b++ myeloid cell	GCST90001836
MFI	Myeloid cell	Blue.530.30.MDSC.trait2	CD66b on Gr MDSC	GCST90001837
MFI	Maturation stages of T cell	Blue.530.30.MT.trait10	CD3 on naive CD8br	GCST90001838
MFI	Maturation stages of T cell	Blue.530.30.MT.trait11	CD3 on EM CD8br	GCST90001839
MFI	Maturation stages of T cell	Blue.530.30.MT.trait12	CD3 on TD CD8br	GCST90001840
MFI	Maturation stages of T cell	Blue.530.30.MT.trait3	CD3 on CM CD4+	GCST90001841
MFI	Maturation stages of T cell	Blue.530.30.MT.trait4	CD3 on Naive CD4+	GCST90001842
MFI	Maturation stages of T cell	Blue.530.30.MT.trait5	CD3 on EM CD4+	GCST90001843
MFI	Maturation stages of T cell	Blue.530.30.MT.trait6	CD3 on TD CD4+	GCST90001844
MFI	Maturation stages of T cell	Blue.530.30.MT.trait7	CD3 on CD45RA- CD4+	GCST90001845
MFI	Maturation stages of T cell	Blue.530.30.MT.trait9	CD3 on CM CD8br	GCST90001846
MFI	TBNK	Blue.530.30.TBNK.trait4	CD3 on HLA DR+ T cell	GCST90001847
MFI	TBNK	Blue.530.30.TBNK.trait5	CD3 on NKT	GCST90001848
MFI	TBNK	Blue.530.30.TBNK.trait6	CD3 on HLA DR+ CD4+	GCST90001849
MFI	TBNK	Blue.530.30.TBNK.trait7	CD3 on HLA DR+ CD8br	GCST90001850
MFI	Treg	Blue.530.30.Treg.trait1	CD3 on T cell	GCST90001851
MFI	Treg	Blue.530.30.Treg.trait10	CD3 on CD39+ resting Treg	GCST90001852
MFI	Treg	Blue.530.30.Treg.trait11	CD3 on activated Treg	GCST90001853
MFI	Treg	Blue.530.30.Treg.trait12	CD3 on CD39+ activated Treg	GCST90001854
MFI	Treg	Blue.530.30.Treg.trait13	CD3 on secreting Treg	GCST90001855
MFI	Treg	Blue.530.30.Treg.trait14	CD3 on CD39+ secreting Treg	GCST90001856
MFI	Treg	Blue.530.30.Treg.trait15	CD3 on activated & secreting Treg	GCST90001857
MFI	Treg	Blue.530.30.Treg.trait17	CD3 on CD45RA+ CD4+	GCST90001858
MFI	Treg	Blue.530.30.Treg.trait2	CD3 on CD8br	GCST90001859
MFI	Treg	Blue.530.30.Treg.trait21	CD3 on CD39+ CD4+	GCST90001860
MFI	Treg	Blue.530.30.Treg.trait22	CD3 on CD28+ CD4+	GCST90001861
MFI	Treg	Blue.530.30.Treg.trait23	CD3 on CD28+ DN (CD4-CD8-)	GCST90001862
MFI	Treg	Blue.530.30.Treg.trait3	CD3 on CD28+ CD45RA- CD8br	GCST90001863
MFI	Treg	Blue.530.30.Treg.trait4	CD3 on CD28+ CD45RA+ CD8br	GCST90001864
MFI	Treg	Blue.530.30.Treg.trait5	CD3 on CD28- CD8br	GCST90001865
MFI	Treg	Blue.530.30.Treg.trait6	CD3 on CD39+ CD8br	GCST90001866
MFI	Treg	Blue.530.30.Treg.trait7	CD3 on CD4+	GCST90001867
MFI	Treg	Blue.530.30.Treg.trait8	CD3 on CD4 Treg	GCST90001868
MFI	Treg	Blue.530.30.Treg.trait9	CD3 on resting Treg	GCST90001869
MFI	Myeloid cell	Blue.585.42.MDSC.trait1	CD34 on HSC	GCST90001870
MFI	Maturation stages of T cell	HVEM1000_150630.trait1	HVEM on T cell	GCST90001871
MFI	Maturation stages of T cell	HVEM1000_150630.trait10	HVEM on naive CD8br	GCST90001872
MFI	Maturation stages of T cell	HVEM1000_150630.trait11	HVEM on EM CD8br	GCST90001873
MFI	Maturation stages of T cell	HVEM1000_150630.trait12	HVEM on TD CD8br	GCST90001874
MFI	Maturation stages of T cell	HVEM1000_150630.trait2	HVEM on CD4+	GCST90001875
MFI	Maturation stages of T cell	HVEM1000_150630.trait3	HVEM on CM CD4+	GCST90001876
MFI	Maturation stages of T cell	HVEM1000_150630.trait4	HVEM on naive CD4+	GCST90001877
MFI	Maturation stages of T cell	HVEM1000_150630.trait5	HVEM on EM CD4+	GCST90001878
MFI	Maturation stages of T cell	HVEM1000_150630.trait6	HVEM on TD CD4+	GCST90001879
MFI	Maturation stages of T cell	HVEM1000_150630.trait7	HVEM on CD45RA- CD4+	GCST90001880
MFI	Maturation stages of T cell	HVEM1000_150630.trait8	HVEM on CD8br	GCST90001881
MFI	Maturation stages of T cell	HVEM1000_150630.trait9	HVEM on CM CD8br	GCST90001882
MFI	TBNK	Blue.585.42.TBNK.trait1	CD16-CD56 on NKT	GCST90001883
MFI	TBNK	Blue.585.42.TBNK.trait2	CD16-CD56 on NK	GCST90001884
MFI	TBNK	Blue.585.42.TBNK.trait3	CD16-CD56 on HLA DR+ NK	GCST90001885
MFI	Treg	Blue.585.42.Treg.trait10	CD28 on CD39+ activated Treg	GCST90001886
MFI	Treg	Blue.585.42.Treg.trait11	CD28 on secreting Treg	GCST90001887
MFI	Treg	Blue.585.42.Treg.trait12	CD28 on CD39+ secreting Treg	GCST90001888
MFI	Treg	Blue.585.42.Treg.trait13	CD28 on activated & secreting Treg	GCST90001889
MFI	Treg	Blue.585.42.Treg.trait15	CD28 on CD45RA+ CD4+	GCST90001890
MFI	Treg	Blue.585.42.Treg.trait18	CD28 on CD45RA- CD4 not Treg	GCST90001891
MFI	Treg	Blue.585.42.Treg.trait19	CD28 on CD39+ CD4+	GCST90001892
MFI	Treg	Blue.585.42.Treg.trait2	CD28 on CD28+ CD45RA- CD8br	GCST90001893
MFI	Treg	Blue.585.42.Treg.trait20	CD28 on CD28+ CD4+	GCST90001894
MFI	Treg	Blue.585.42.Treg.trait21	CD28 on CD28+ DN (CD4-CD8-)	GCST90001895
MFI	Treg	Blue.585.42.Treg.trait3	CD28 on CD28+ CD45RA+ CD8br	GCST90001896
MFI	Treg	Blue.585.42.Treg.trait4	CD28 on CD39+ CD8br	GCST90001897
MFI	Treg	Blue.585.42.Treg.trait5	CD28 on CD4+	GCST90001898
MFI	Treg	Blue.585.42.Treg.trait6	CD28 on CD4 Treg	GCST90001899
MFI	Treg	Blue.585.42.Treg.trait7	CD28 on resting Treg	GCST90001900
MFI	Treg	Blue.585.42.Treg.trait8	CD28 on CD39+ resting Treg	GCST90001901
MFI	Treg	Blue.585.42.Treg.trait9	CD28 on activated Treg	GCST90001902
MFI	cDC	Blue.670.LP.cDC.trait1	CD86 on myeloid DC	GCST90001903
MFI	cDC	Blue.670.LP.cDC.trait2	CD86 on CD62L+ myeloid DC	GCST90001904
MFI	cDC	Blue.670.LP.cDC.trait3	CD86 on monocyte	GCST90001905
MFI	cDC	Blue.670.LP.cDC.trait4	CD86 on granulocyte	GCST90001906
MFI	Maturation stages of T cell	Blue.670.LP.MT.trait1	CCR7 on naive CD4+	GCST90001907
MFI	Maturation stages of T cell	Blue.670.LP.MT.trait3	CCR7 on naive CD8br	GCST90001908
MFI	TBNK	Blue.670.LP.TBNK.trait1	CD45 on CD14+ monocyte	GCST90001909
MFI	TBNK	Blue.670.LP.TBNK.trait10	CD45 on B cell	GCST90001910
MFI	TBNK	Blue.670.LP.TBNK.trait11	CD45 on NK	GCST90001911
MFI	TBNK	Blue.670.LP.TBNK.trait12	CD45 on HLA DR+ NK	GCST90001912
MFI	TBNK	Blue.670.LP.TBNK.trait13	CD45 on granulocyte	GCST90001913
MFI	TBNK	Blue.670.LP.TBNK.trait2	CD45 on lymphocyte	GCST90001914
MFI	TBNK	Blue.670.LP.TBNK.trait3	CD45 on T cell	GCST90001915
MFI	TBNK	Blue.670.LP.TBNK.trait4	CD45 on CD4+	GCST90001916
MFI	TBNK	Blue.670.LP.TBNK.trait5	CD45 on CD8br	GCST90001917
MFI	TBNK	Blue.670.LP.TBNK.trait6	CD45 on HLA DR+ T cell	GCST90001918
MFI	TBNK	Blue.670.LP.TBNK.trait7	CD45 on NKT	GCST90001919
MFI	TBNK	Blue.670.LP.TBNK.trait8	CD45 on HLA DR+ CD4+	GCST90001920
MFI	TBNK	Blue.670.LP.TBNK.trait9	CD45 on HLA DR+ CD8br	GCST90001921
MFI	Treg	Blue.670.LP.Treg.trait1	CD127 on T cell	GCST90001922
MFI	Treg	Blue.670.LP.Treg.trait10	CD127 on CD45RA- CD4 not Treg	GCST90001923
MFI	Treg	Blue.670.LP.Treg.trait11	CD127 on CD28+ CD4+	GCST90001924
MFI	Treg	Blue.670.LP.Treg.trait12	CD127 on CD28+ DN (CD4-CD8-)	GCST90001925
MFI	Treg	Blue.670.LP.Treg.trait13	CD127 on granulocyte	GCST90001926
MFI	Treg	Blue.670.LP.Treg.trait2	CD127 on CD8br	GCST90001927
MFI	Treg	Blue.670.LP.Treg.trait3	CD127 on CD28+ CD45RA- CD8br	GCST90001928
MFI	Treg	Blue.670.LP.Treg.trait4	CD127 on CD28+ CD45RA+ CD8br	GCST90001929
MFI	Treg	Blue.670.LP.Treg.trait5	CD127 on CD28- CD8br	GCST90001930
MFI	Treg	Blue.670.LP.Treg.trait6	CD127 on CD4+	GCST90001931
MFI	Treg	Blue.670.LP.Treg.trait7	CD127 on CD45RA+ CD4+	GCST90001932
MFI	Treg	Blue.780.60.CD25.trait1	CD25 on CD45RA- CD4 not Treg	GCST90001933
MFI	Treg	Blue.780.60.CD25.trait13	CD25 on CD45RA+ CD4 not Treg	GCST90001934
MFI	Treg	Blue.780.60.CD25.trait10	CD25 on CD39+ CD4 Treg	GCST90001935
MFI	Treg	Blue.780.60.CD25.trait2	CD25 on CD4 Treg	GCST90001936
MFI	Treg	Blue.780.60.CD25.trait3	CD25 on resting Treg	GCST90001937
MFI	Treg	Blue.780.60.CD25.trait4	CD25 on CD39+ resting Treg	GCST90001938
MFI	Treg	Blue.780.60.CD25.trait5	CD25 on activated Treg	GCST90001939
MFI	Treg	Blue.780.60.CD25.trait6	CD25 on CD39+ activated Treg	GCST90001940
MFI	Treg	Blue.780.60.CD25.trait7	CD25 on secreting Treg	GCST90001941
MFI	Treg	Blue.780.60.CD25.trait8	CD25 on CD39+ secreting Treg	GCST90001942
MFI	Treg	Blue.780.60.CD25.trait9	CD25 on activated & secreting Treg	GCST90001943
MFI	cDC	Blue.780.60.cDC.trait1	CD123 on plasmacytoid DC	GCST90001944
MFI	cDC	Blue.780.60.cDC.trait2	CD123 on CD62L+ plasmacytoid DC	GCST90001945
MFI	Myeloid cell	Blue.780.60.MDSC.trait1	CD33 on CD14+ monocyte	GCST90001946
MFI	Myeloid cell	Blue.780.60.MDSC.trait10	CD33 on CD33br HLA DR+ CD14dim	GCST90001947
MFI	Myeloid cell	Blue.780.60.MDSC.trait12	CD33 on CD33dim HLA DR+ CD11b+	GCST90001948
MFI	Myeloid cell	Blue.780.60.MDSC.trait13	CD33 on CD33dim HLA DR+ CD11b-	GCST90001949
MFI	Myeloid cell	Blue.780.60.MDSC.trait14	CD33 on Gr MDSC	GCST90001950
MFI	Myeloid cell	Blue.780.60.MDSC.trait2	CD33 on CD66b++ myeloid cell	GCST90001951
MFI	Myeloid cell	Blue.780.60.MDSC.trait3	CD33 on Mo MDSC	GCST90001952
MFI	Myeloid cell	Blue.780.60.MDSC.trait4	CD33 on CD33dim HLA DR-	GCST90001953
MFI	Myeloid cell	Blue.780.60.MDSC.trait6	CD33 on basophil	GCST90001954
MFI	Myeloid cell	Blue.780.60.MDSC.trait7	CD33 on Im MDSC	GCST90001955
MFI	Myeloid cell	Blue.780.60.MDSC.trait8	CD33 on CD33br HLA DR+	GCST90001956
MFI	Myeloid cell	Blue.780.60.MDSC.trait9	CD33 on CD33br HLA DR+ CD14-	GCST90001957
MFI	TBNK	Blue.780.60.TBNK.trait1	CD4 on monocyte	GCST90001958
MFI	TBNK	Blue.780.60.TBNK.trait3	CD4 on HLA DR+ CD4+	GCST90001959
MFI	Treg	Blue.780.60.Treg.trait4	CD25 on CD4+	GCST90001960
MFI	Treg	Blue.780.60.Treg.trait5	CD25 on CD39+ CD4+	GCST90001961
MFI	Treg	Blue.780.60.Treg.trait6	CD25 on CD28+ CD4+	GCST90001962
Morphological parameter	cDC	FSC.cDC.trait2	FSC-A on myeloid DC	GCST90001963
Morphological parameter	cDC	FSC.cDC.trait3	FSC-A on plasmacytoid DC	GCST90001964
Morphological parameter	cDC	FSC.cDC.trait4	FSC-A on monocyte	GCST90001965
Morphological parameter	cDC	FSC.cDC.trait5	FSC-A on granulocyte	GCST90001966
Morphological parameter	TBNK	FSC.TBNK.trait1	FSC-A on CD14+ monocyte	GCST90001967
Morphological parameter	TBNK	FSC.TBNK.trait10	FSC-A on B cell	GCST90001968
Morphological parameter	TBNK	FSC.TBNK.trait11	FSC-A on NK	GCST90001969
Morphological parameter	TBNK	FSC.TBNK.trait12	FSC-A on HLA DR+ NK	GCST90001970
Morphological parameter	TBNK	FSC.TBNK.trait2	FSC-A on lymphocyte	GCST90001971
Morphological parameter	TBNK	FSC.TBNK.trait3	FSC-A on T cell	GCST90001972
Morphological parameter	TBNK	FSC.TBNK.trait4	FSC-A on CD4+	GCST90001973
Morphological parameter	TBNK	FSC.TBNK.trait5	FSC-A on CD8br	GCST90001974
Morphological parameter	TBNK	FSC.TBNK.trait6	FSC-A on HLA DR+ T cell	GCST90001975
Morphological parameter	TBNK	FSC.TBNK.trait7	FSC-A on NKT	GCST90001976
Morphological parameter	TBNK	FSC.TBNK.trait8	FSC-A on HLA DR+ CD4+	GCST90001977
Morphological parameter	TBNK	FSC.TBNK.trait9	FSC-A on HLA DR+ CD8br	GCST90001978
MFI	Monocyte	mono.trait1	CD16 on CD14- CD16+ monocyte	GCST90001979
MFI	Monocyte	mono.trait10	CD40 on CD14+ CD16- monocyte	GCST90001980
MFI	Monocyte	mono.trait11	CD40 on CD14+ CD16+ monocyte	GCST90001981
MFI	Monocyte	mono.trait12	CCR2 on CD14- CD16+ monocyte	GCST90001982
MFI	Monocyte	mono.trait14	CD14 on CD14+ CD16+ monocyte	GCST90001983
MFI	Monocyte	mono.trait16	HLA DR on CD14- CD16+ monocyte	GCST90001984
MFI	Monocyte	mono.trait17	CD40 on monocytes	GCST90001985
MFI	Monocyte	mono.trait19	CD14 on CD14+ CD16- monocyte	GCST90001986
MFI	Monocyte	mono.trait2	CD64 on CD14+ CD16- monocyte	GCST90001987
MFI	Monocyte	mono.trait21	HLA DR on CD14+ CD16- monocyte	GCST90001988
MFI	Monocyte	mono.trait22	CD40 on CD14- CD16+ monocyte	GCST90001989
MFI	Monocyte	mono.trait24	CD64 on CD14- CD16+ monocyte	GCST90001990
MFI	Monocyte	mono.trait25	HLA DR on CD14+ monocyte	GCST90001991
MFI	Monocyte	mono.trait28	CCR2 on CD14+ CD16+ monocyte	GCST90001992
MFI	Monocyte	mono.trait29	PDL-1 on CD14+ CD16- monocyte	GCST90001993
MFI	Monocyte	mono.trait3	CX3CR1 on CD14- CD16-	GCST90001994
MFI	Monocyte	mono.trait33	CX3CR1 on monocyte	GCST90001995
MFI	Monocyte	mono.trait35	CX3CR1 on CD14+ CD16+ monocyte	GCST90001996
MFI	Monocyte	mono.trait36	CX3CR1 on CD14+ CD16- monocyte	GCST90001997
MFI	Monocyte	mono.trait39	PDL-1 on CD14+ CD16+ monocyte	GCST90001998
MFI	Monocyte	mono.trait4	PDL-1 on CD14- CD16+ monocyte	GCST90001999
MFI	Monocyte	mono.trait41	PDL-1 on CD14- CD16-	GCST90002000
MFI	Monocyte	mono.trait42	CD64 on CD14- CD16-	GCST90002001
MFI	Monocyte	mono.trait43	PDL-1 on monocyte	GCST90002002
MFI	Monocyte	mono.trait44	CCR2 on CD14- CD16-	GCST90002003
MFI	Monocyte	mono.trait46	CCR2 on CD14+ CD16- monocyte	GCST90002004
MFI	Monocyte	mono.trait47	CD16 on CD14+ CD16+ monocyte	GCST90002005
MFI	Monocyte	mono.trait48	CD64 on monocyte	GCST90002006
MFI	Monocyte	mono.trait50	HLA DR on CD14+ CD16+ monocyte	GCST90002007
MFI	Monocyte	mono.trait52	CCR2 on monocyte	GCST90002008
MFI	Monocyte	mono.trait53	HLA DR on CD14- CD16-	GCST90002009
MFI	Monocyte	mono.trait54	HLA DR on monocyte	GCST90002010
MFI	Monocyte	mono.trait6	CD64 on CD14+ CD16+ monocyte	GCST90002011
MFI	Monocyte	mono.trait7	CX3CR1 on CD14- CD16+ monocyte	GCST90002012
MFI	cDC	Red.660.20.cDC.trait1	CCR2 on myeloid DC	GCST90002013
MFI	cDC	Red.660.20.cDC.trait2	CCR2 on CD62L+ myeloid DC	GCST90002014
MFI	cDC	Red.660.20.cDC.trait3	CCR2 on plasmacytoid DC	GCST90002015
MFI	cDC	Red.660.20.cDC.trait4	CCR2 on CD62L+ plasmacytoid DC	GCST90002016
MFI	cDC	Red.660.20.cDC.trait5	CCR2 on monocyte	GCST90002017
MFI	cDC	Red.660.20.cDC.trait6	CCR2 on granulocyte	GCST90002018
MFI	Myeloid cell	Red.660.20.MDSC.trait2	CD14 on Mo MDSC	GCST90002019
MFI	Myeloid cell	Red.660.20.MDSC.trait3	CD14 on CD33br HLA DR+ CD14dim	GCST90002020
MFI	Myeloid cell	Red.660.20.MDSC.trait4	CD14 on CD33dim HLA DR+ CD11b+	GCST90002021
MFI	Maturation stages of T cell	Red.660.20.MT.trait1	CD4 on CD4+	GCST90002022
MFI	Maturation stages of T cell	Red.660.20.MT.trait2	CD4 on CM CD4 +	GCST90002023
MFI	Maturation stages of T cell	Red.660.20.MT.trait3	CD4 on naive CD4+	GCST90002024
MFI	Maturation stages of T cell	Red.660.20.MT.trait4	CD4 on EM CD4+	GCST90002025
MFI	Maturation stages of T cell	Red.660.20.MT.trait5	CD4 on TD CD4+	GCST90002026
MFI	Maturation stages of T cell	Red.660.20.MT.trait6	CD4 on CD45RA+ CD4+	GCST90002027
MFI	TBNK	Red.660.20.TBNK.trait2	CD19 on B cell	GCST90002028
MFI	Treg	Red.660.20.Treg.trait1	CD39 on CD39+ CD8br	GCST90002029
MFI	Treg	Red.660.20.Treg.trait2	CD39 on CD39+ activated Treg	GCST90002030
MFI	Treg	Red.660.20.Treg.trait3	CD39 on CD39+ secreting Treg	GCST90002031
MFI	Treg	Red.660.20.Treg.trait5	CD39 on CD39+ CD4+	GCST90002032
MFI	Treg	Red.660.20.Treg.trait6	CD39 on granulocyte	GCST90002033
MFI	Treg	Red.660.20.Treg.trait7	CD39 on monocyte	GCST90002034
MFI	cDC	Red.780.60.cDC.trait1	CD80 on myeloid DC	GCST90002035
MFI	cDC	Red.780.60.cDC.trait2	CD80 on CD62L+ myeloid DC	GCST90002036
MFI	cDC	Red.780.60.cDC.trait3	CD80 on plasmacytoid DC	GCST90002037
MFI	cDC	Red.780.60.cDC.trait4	CD80 on CD62L+ plasmacytoid DC	GCST90002038
MFI	cDC	Red.780.60.cDC.trait5	CD80 on monocyte	GCST90002039
MFI	cDC	Red.780.60.cDC.trait6	CD80 on granulocyte	GCST90002040
MFI	Myeloid cell	Red.780.60.MDSC.trait1	CD45 on lymphocyte	GCST90002041
MFI	Myeloid cell	Red.780.60.MDSC.trait10	CD45 on CD33br HLA DR+ CD14-	GCST90002042
MFI	Myeloid cell	Red.780.60.MDSC.trait11	CD45 on CD33br HLA DR+ CD14dim	GCST90002043
MFI	Myeloid cell	Red.780.60.MDSC.trait13	CD45 on CD33dim HLA DR+ CD11b-	GCST90002044
MFI	Myeloid cell	Red.780.60.MDSC.trait14	CD45 on CD33- HLA DR-	GCST90002045
MFI	Myeloid cell	Red.780.60.MDSC.trait15	CD45 on CD33- HLA DR+	GCST90002046
MFI	Myeloid cell	Red.780.60.MDSC.trait16	CD45 on Gr MDSC	GCST90002047
MFI	Myeloid cell	Red.780.60.MDSC.trait3	CD45 on CD66b++ myelod cell	GCST90002048
MFI	Myeloid cell	Red.780.60.MDSC.trait4	CD45 on Mo MDSC	GCST90002049
MFI	Myeloid cell	Red.780.60.MDSC.trait5	CD45 on CD33dim HLA DR-	GCST90002050
MFI	Myeloid cell	Red.780.60.MDSC.trait7	CD45 on basophil	GCST90002051
MFI	Myeloid cell	Red.780.60.MDSC.trait8	CD45 on Im MDSC	GCST90002052
MFI	Myeloid cell	Red.780.60.MDSC.trait9	CD45 on CD33br HLA DR+	GCST90002053
MFI	Maturation stages of T cell	Red.780.60.MT.trait2	CD8 on CM CD8br	GCST90002054
MFI	Maturation stages of T cell	Red.780.60.MT.trait3	CD8 on naive CD8br	GCST90002055
MFI	Maturation stages of T cell	Red.780.60.MT.trait4	CD8 on EM CD8br	GCST90002056
MFI	Maturation stages of T cell	Red.780.60.MT.trait5	CD8 on TD CD8br	GCST90002057
MFI	TBNK	Red.780.60.TBNK.trait1	CD8 on CD8br	GCST90002058
MFI	TBNK	Red.780.60.TBNK.trait2	CD8 on NKT	GCST90002059
MFI	TBNK	Red.780.60.TBNK.trait3	CD8 on HLA DR+ CD8br	GCST90002060
MFI	Treg	Red.780.60.Treg.trait15	CD4 on CD39+ CD4+	GCST90002061
MFI	Treg	Red.780.60.Treg.trait16	CD4 on CD28+ CD4+	GCST90002062
MFI	Treg	Red.780.60.Treg.trait2	CD4 on CD4 Treg	GCST90002063
MFI	Treg	Red.780.60.Treg.trait3	CD4 on resting Treg	GCST90002064
MFI	Treg	Red.780.60.Treg.trait4	CD4 on CD39+ resting Treg	GCST90002065
MFI	Treg	Red.780.60.Treg.trait5	CD4 on activated Treg	GCST90002066
MFI	Treg	Red.780.60.Treg.trait6	CD4 on CD39+ activated Treg	GCST90002067
MFI	Treg	Red.780.60.Treg.trait7	CD4 on secreting Treg	GCST90002068
MFI	Treg	Red.780.60.Treg.trait8	CD4 on CD39+ secreting Treg	GCST90002069
MFI	Treg	Red.780.60.Treg.trait9	CD4 on activated & secreting Treg	GCST90002070
Morphological parameter	cDC	SSC.cDC.trait2	SSC-A on myeloid DC	GCST90002071
Morphological parameter	cDC	SSC.cDC.trait3	SSC-A on plasmacytoid DC	GCST90002072
Morphological parameter	cDC	SSC.cDC.trait4	SSC-A on monocyte	GCST90002073
Morphological parameter	TBNK	SSC.TBNK.trait1	SSC-A on CD14+ monocyte	GCST90002074
Morphological parameter	TBNK	SSC.TBNK.trait10	SSC-A on B cell	GCST90002075
Morphological parameter	TBNK	SSC.TBNK.trait11	SSC-A on NK	GCST90002076
Morphological parameter	TBNK	SSC.TBNK.trait12	SSC-A on HLA DR+ NK	GCST90002077
Morphological parameter	TBNK	SSC.TBNK.trait13	SSC-A on granulocyte	GCST90002078
Morphological parameter	TBNK	SSC.TBNK.trait2	SSC-A on lymphocyte	GCST90002079
Morphological parameter	TBNK	SSC.TBNK.trait3	SSC-A on T cell	GCST90002080
Morphological parameter	TBNK	SSC.TBNK.trait4	SSC-A on CD4+	GCST90002081
Morphological parameter	TBNK	SSC.TBNK.trait5	SSC-A on CD8br	GCST90002082
Morphological parameter	TBNK	SSC.TBNK.trait6	SSC-A on HLA DR+ T cell	GCST90002083
Morphological parameter	TBNK	SSC.TBNK.trait7	SSC-A on NKT	GCST90002084
Morphological parameter	TBNK	SSC.TBNK.trait8	SSC-A on HLA DR+ CD4+	GCST90002085
Morphological parameter	TBNK	SSC.TBNK.trait9	SSC-A on HLA DR+ CD8br	GCST90002086
MFI	cDC	Violet.450.50.cDC.trait1	CD11c on myeloid DC	GCST90002087
MFI	cDC	Violet.450.50.cDC.trait2	CD11c on CD62L+ myeloid DC	GCST90002088
MFI	cDC	Violet.450.50.cDC.trait3	CD11c on monocyte	GCST90002089
MFI	cDC	Violet.450.50.cDC.trait4	CD11c on granulocyte	GCST90002090
MFI	Myeloid cell	Violet.450.50.MDSC.trait1	CD11b on CD14+ monocyte	GCST90002091
MFI	Myeloid cell	Violet.450.50.MDSC.trait13	CD11b on Gr MDSC	GCST90002092
MFI	Myeloid cell	Violet.450.50.MDSC.trait2	CD11b on CD66b++ myeloid cell	GCST90002093
MFI	Myeloid cell	Violet.450.50.MDSC.trait3	CD11b on Mo MDSC	GCST90002094
MFI	Myeloid cell	Violet.450.50.MDSC.trait4	CD11b on CD33dim HLA DR-	GCST90002095
MFI	Myeloid cell	Violet.450.50.MDSC.trait6	CD11b on basophil	GCST90002096
MFI	Myeloid cell	Violet.450.50.MDSC.trait9	CD11b on CD33br HLA DR+ CD14dim	GCST90002097
MFI	Maturation stages of T cell	Violet.450.50.MT.trait1	CD45RA on naive CD4+	GCST90002098
MFI	Maturation stages of T cell	Violet.450.50.MT.trait2	CD4RA on TD CD4+	GCST90002099
MFI	Maturation stages of T cell	Violet.450.50.MT.trait3	CD45RA on naive CD8br	GCST90002100
MFI	Maturation stages of T cell	Violet.450.50.MT.trait4	CD45RA on TD CD8br	GCST90002101
MFI	Treg	Violet.450.50.Treg.trait2	CD45RA on resting Treg	GCST90002102
MFI	Treg	Violet.450.50.Treg.trait3	CD45RA on CD39+ resting Treg	GCST90002103
MFI	cDC	Violet.510.50.cDC.trait2	HLA DR on myeloid DC	GCST90002104
MFI	cDC	Violet.510.50.cDC.trait3	HLA DR on plasmacytoid DC	GCST90002105
MFI	cDC	Violet.510.50.cDC.trait4	HLA DR on DC	GCST90002106
MFI	Myeloid cell	Violet.510.50.MDSC.trait1	HLA DR on HSC	GCST90002107
MFI	Myeloid cell	Violet.510.50.MDSC.trait3	HLA DR on CD33br HLA DR+ CD14-	GCST90002108
MFI	Myeloid cell	Violet.510.50.MDSC.trait4	HLA DR on CD33br HLA DR+ CD14dim	GCST90002109
MFI	Myeloid cell	Violet.510.50.MDSC.trait5	HLA DR on CD33dim HLA DR+ CD11b+	GCST90002110
MFI	Myeloid cell	Violet.510.50.MDSC.trait6	HLA DR on CD33dim HLA DR+ CD11b-	GCST90002111
MFI	Myeloid cell	Violet.510.50.MDSC.trait7	HLA DR on CD33- HLA DR+	GCST90002112
MFI	TBNK	Violet.510.50.TBNK.trait2	HLA DR on HLA DR+ T cell	GCST90002113
MFI	TBNK	Violet.510.50.TBNK.trait3	HLA DR on HLA DR+ CD4+	GCST90002114
MFI	TBNK	Violet.510.50.TBNK.trait4	HLA DR on HLA DR+ CD8br	GCST90002115
MFI	TBNK	Violet.510.50.TBNK.trait5	HLA DR on B cell	GCST90002116
MFI	TBNK	Violet.510.50.TBNK.trait6	HLA DR on HLA DR+ NK	GCST90002117
MFI	Treg	Violet.510.50.Treg.trait2	CD8 on CD28+ CD45RA- CD8br	GCST90002118
MFI	Treg	Violet.510.50.Treg.trait3	CD8 on CD28+ CD45RA+ CD8br	GCST90002119
MFI	Treg	Violet.510.50.Treg.trait4	CD8 on CD28- CD8br	GCST90002120
MFI	Treg	Violet.510.50.Treg.trait5	CD8 on CD39+ CD8br	GCST90002121

## Sheet: Table S3
Table S3. Summary of 5 SNPs significantly associated with the circulating GDF-15 levels.
SNP	chr	pos	effect_allele	other_allele	beta	se	eaf	pval	samplesize	F-statistics
rs1227731	NA	NA	A	G	0.3085	0.0257	NA	3.37e-33	5440	144.093
rs3195944	NA	NA	G	A	0.3344	0.0292	NA	2.39e-30	5440	131.15
rs17725099	NA	NA	A	G	0.1346	0.0245	NA	4.13e-08	5440	30.1827
rs749451	NA	NA	C	T	0.2178	0.0187	NA	2.54e-31	5440	135.654
rs888663	NA	NA	T	G	0.3029	0.0244	NA	2.64e-35	5440	154.106

## Sheet: Table S4
Table S4. Summary of 11836 SNPs significantly associated with the 731 immune cells.
SNP	chr	pos	effect_allele	other_allele	beta	se	eaf	pval	samplesize	ID	Immune cell	F-statistics
rs72757888	1	233045963	T	C	0.5864	0.1201	0.01	1.09E-06	3658	GCST90001391	IgD+ %B cell	23.8398
rs138919897	3	106834795	G	A	1.402	0.2997	0.0019	2.99E-06	3658	GCST90001391	IgD+ %B cell	21.8838
rs4691917	4	164344795	G	A	0.9378	0.1877	0.9956	6.10E-07	3658	GCST90001391	IgD+ %B cell	24.9627
rs17405603	5	144608340	T	A	0.1542	0.02757	0.284	2.38E-08	3658	GCST90001391	IgD+ %B cell	31.2821
rs72952600	6	114522609	G	C	0.49	0.1045	0.0142	2.83E-06	3658	GCST90001391	IgD+ %B cell	21.9867
rs9265870	6	31312892	G	A	0.1454	0.03049	0.4718	1.92E-06	3658	GCST90001391	IgD+ %B cell	22.7412
rs10226722	7	68025695	C	T	0.1184	0.0256	0.6006	3.84E-06	3658	GCST90001391	IgD+ %B cell	21.3906
rs2450220	8	119323401	T	C	-0.152	0.03167	0.816	1.65E-06	3658	GCST90001391	IgD+ %B cell	23.0352
rs140191306	9	2570753	T	C	0.4421	0.09364	0.0179	2.43E-06	3658	GCST90001391	IgD+ %B cell	22.2904
rs11068290	12	110228055	T	C	0.3904	0.08097	0.0231	1.49E-06	3658	GCST90001391	IgD+ %B cell	23.2472
rs73426855	17	77637123	C	T	-0.174	0.03482	0.1471	6.08E-07	3658	GCST90001391	IgD+ %B cell	24.9713
rs148496020	17	51092001	A	T	-0.4088	0.08921	0.0193	4.75E-06	3658	GCST90001391	IgD+ %B cell	20.9988
rs116285595	1	200858159	T	C	0.6503	0.1415	0.0068	4.44E-06	3656	GCST90001392	IgD+ CD38br AC	21.121
rs12036556	1	99149370	T	C	0.3487	0.07421	0.0265	2.71E-06	3656	GCST90001392	IgD+ CD38br AC	22.079
rs1294253	1	233503875	C	T	-0.1382	0.02658	0.7254	2.10E-07	3656	GCST90001392	IgD+ CD38br AC	27.0337
rs146959444	1	167027268	C	T	1.249	0.2574	0.0023	1.29E-06	3656	GCST90001392	IgD+ CD38br AC	23.5455
rs733555	2	16464227	T	G	-0.1396	0.02714	0.2637	2.85E-07	3656	GCST90001392	IgD+ CD38br AC	26.4576
rs78188887	2	155636739	G	A	1.533	0.3206	0.0014	1.80E-06	3656	GCST90001392	IgD+ CD38br AC	22.8643
rs140380950	2	105587803	C	T	-0.3568	0.06296	0.0368	1.57E-08	3656	GCST90001392	IgD+ CD38br AC	32.1159
rs374727947	3	163801921	G	T	0.6111	0.1307	0.0098	3.02E-06	3656	GCST90001392	IgD+ CD38br AC	21.8612
rs76112278	4	15915069	A	G	-0.4579	0.08605	0.0194	1.09E-07	3656	GCST90001392	IgD+ CD38br AC	28.3165
rs7667070	4	38379833	C	T	-0.2956	0.06254	0.0361	2.36E-06	3656	GCST90001392	IgD+ CD38br AC	22.3405
rs80330977	5	158276610	A	G	-0.2576	0.04422	0.0814	6.16E-09	3656	GCST90001392	IgD+ CD38br AC	33.9355
rs78658073	5	498773	A	G	1.665	0.362	0.001	4.39E-06	3656	GCST90001392	IgD+ CD38br AC	21.1549
rs143397127	7	12847391	C	T	-0.4626	0.09576	0.0157	1.42E-06	3656	GCST90001392	IgD+ CD38br AC	23.3369
rs1695681	8	118255950	A	C	-0.1256	0.02413	0.5309	2.06E-07	3656	GCST90001392	IgD+ CD38br AC	27.0935
rs16868356	8	102770464	C	T	0.4146	0.08532	0.0198	1.23E-06	3656	GCST90001392	IgD+ CD38br AC	23.6133
rs2395904	8	130617819	G	T	-0.1279	0.02666	0.2657	1.69E-06	3656	GCST90001392	IgD+ CD38br AC	23.0155
rs61878035	11	15328898	A	G	0.1453	0.03068	0.1886	2.24E-06	3656	GCST90001392	IgD+ CD38br AC	22.4295
rs11159480	14	81466662	T	G	-0.1526	0.0323	0.8166	2.40E-06	3656	GCST90001392	IgD+ CD38br AC	22.3205
rs76608654	16	55450479	C	T	0.2489	0.05423	0.0494	4.56E-06	3656	GCST90001392	IgD+ CD38br AC	21.0654
rs12939565	17	38038389	T	A	-0.1364	0.02672	0.4267	3.47E-07	3656	GCST90001392	IgD+ CD38br AC	26.0589
rs6835759	4	170328209	G	A	0.1189	0.02486	0.4701	1.79E-06	3657	GCST90001393	IgD+ CD38dim %B cell	22.875
rs2301101	5	83420407	G	T	-0.187	0.03994	0.1097	2.94E-06	3657	GCST90001393	IgD+ CD38dim %B cell	21.9213
rs546147740	8	4318676	C	T	0.763	0.1665	0.0051	4.75E-06	3657	GCST90001393	IgD+ CD38dim %B cell	21.0001
rs61912200	12	1637126	A	T	1.216	0.2655	0.0022	4.82E-06	3657	GCST90001393	IgD+ CD38dim %B cell	20.9767
rs78269238	14	65673804	T	C	-0.2771	0.05349	0.0582	2.34E-07	3657	GCST90001393	IgD+ CD38dim %B cell	26.8366
rs34157595	17	49200947	C	T	0.1327	0.02673	0.3154	7.23E-07	3657	GCST90001393	IgD+ CD38dim %B cell	24.6459
rs329966	19	53070617	G	A	-0.1265	0.02461	0.5425	2.90E-07	3657	GCST90001393	IgD+ CD38dim %B cell	26.4215
rs4811007	20	48839604	G	A	0.1261	0.02461	0.4837	3.13E-07	3657	GCST90001393	IgD+ CD38dim %B cell	26.2547
rs78958229	21	39363957	T	C	0.2934	0.0591	0.044	7.22E-07	3657	GCST90001393	IgD+ CD38dim %B cell	24.6459
rs147207149	5	128786753	G	A	0.6732	0.1407	0.0075	1.78E-06	3656	GCST90001394	IgD+ CD38dim AC	22.8929
rs17056318	5	158285953	C	T	-0.2225	0.04431	0.081	5.37E-07	3656	GCST90001394	IgD+ CD38dim AC	25.2149
rs1510970	5	118216738	A	G	-0.1966	0.04234	0.087	3.57E-06	3656	GCST90001394	IgD+ CD38dim AC	21.5608
rs141880653	5	166970737	T	C	1.849	0.3979	0.001	3.49E-06	3656	GCST90001394	IgD+ CD38dim AC	21.5936
rs12197153	6	100821460	A	G	2.216	0.4431	7.00E-04	5.96E-07	3656	GCST90001394	IgD+ CD38dim AC	25.0113
rs143397127	7	12847391	C	T	-0.4549	0.09626	0.0157	2.38E-06	3656	GCST90001394	IgD+ CD38dim AC	22.3326
rs2395904	8	130617819	G	T	-0.1253	0.0268	0.2657	3.03E-06	3656	GCST90001394	IgD+ CD38dim AC	21.8591
rs283340	8	70193536	C	T	0.1175	0.02409	0.5621	1.13E-06	3656	GCST90001394	IgD+ CD38dim AC	23.7904
rs116851238	10	33792014	T	C	-0.4319	0.08996	0.0176	1.64E-06	3656	GCST90001394	IgD+ CD38dim AC	23.0498
rs12799241	11	119980729	A	G	0.13	0.0273	0.2619	1.99E-06	3656	GCST90001394	IgD+ CD38dim AC	22.6757
rs75474045	13	72428296	A	G	0.5528	0.1063	0.0126	2.09E-07	3656	GCST90001394	IgD+ CD38dim AC	27.0439
rs12906621	15	37177413	A	G	0.1764	0.03817	0.1091	3.91E-06	3656	GCST90001394	IgD+ CD38dim AC	21.3576
rs143176410	16	84305239	C	G	1.912	0.3929	0.001	1.19E-06	3656	GCST90001394	IgD+ CD38dim AC	23.6816
rs12939566	17	38038390	T	A	-0.1486	0.02725	0.4148	5.31E-08	3656	GCST90001394	IgD+ CD38dim AC	29.7375
rs4792571	17	14931234	T	G	0.1093	0.02377	0.4699	4.42E-06	3656	GCST90001394	IgD+ CD38dim AC	21.1437
rs655580	19	53039110	A	G	0.1183	0.0239	0.4571	7.70E-07	3656	GCST90001394	IgD+ CD38dim AC	24.5004
rs34764986	20	59926554	C	T	-0.2175	0.04671	0.0699	3.31E-06	3656	GCST90001394	IgD+ CD38dim AC	21.682
rs1512044	3	188624425	A	G	0.202	0.03882	0.1084	2.07E-07	3657	GCST90001395	IgD+ CD38- %B cell	27.0764
rs78009119	5	136421498	G	T	-0.4914	0.1063	0.0137	3.88E-06	3657	GCST90001395	IgD+ CD38- %B cell	21.37
rs2621369	6	32768285	T	C	0.1498	0.03155	0.2901	2.13E-06	3657	GCST90001395	IgD+ CD38- %B cell	22.5437
rs113398446	6	161871755	C	A	0.1793	0.03256	0.1687	3.91E-08	3657	GCST90001395	IgD+ CD38- %B cell	30.3244
rs80032720	6	32384933	A	G	0.2539	0.05434	0.0734	3.09E-06	3657	GCST90001395	IgD+ CD38- %B cell	21.8316
rs10254361	7	119564205	T	G	0.1333	0.02899	0.2404	4.40E-06	3657	GCST90001395	IgD+ CD38- %B cell	21.1429
rs77762131	14	96205838	C	G	0.3388	0.05748	0.045	4.10E-09	3657	GCST90001395	IgD+ CD38- %B cell	34.7419
rs10444793	15	44517689	A	G	-0.4608	0.09102	0.018	4.35E-07	3657	GCST90001395	IgD+ CD38- %B cell	25.6302
rs11150426	16	81986583	C	G	-0.1169	0.02444	0.5386	1.78E-06	3657	GCST90001395	IgD+ CD38- %B cell	22.8785
rs181771926	16	52294553	A	G	-0.5276	0.1101	0.0126	1.73E-06	3657	GCST90001395	IgD+ CD38- %B cell	22.9633
rs329966	19	53070617	G	A	0.1246	0.02445	0.5425	3.63E-07	3657	GCST90001395	IgD+ CD38- %B cell	25.9704
rs73909843	20	49554764	C	T	-0.2138	0.04629	0.0764	4.01E-06	3657	GCST90001395	IgD+ CD38- %B cell	21.3325
rs79207264	3	96406408	A	G	0.1854	0.03946	0.1184	2.74E-06	3656	GCST90001396	IgD+ CD38- AC	22.0752
rs146127735	5	502938	A	G	0.3025	0.06424	0.0383	2.59E-06	3656	GCST90001396	IgD+ CD38- AC	22.1738
rs1158784	6	32758761	T	A	0.174	0.03801	0.1554	4.88E-06	3656	GCST90001396	IgD+ CD38- AC	20.9557
rs12216018	6	130514590	T	C	-0.1686	0.03603	0.1415	2.99E-06	3656	GCST90001396	IgD+ CD38- AC	21.8971
rs146687492	11	125619694	T	G	-0.3372	0.07361	0.0291	4.77E-06	3656	GCST90001396	IgD+ CD38- AC	20.9846
rs12874404	13	108993494	G	A	0.1363	0.02669	0.3256	3.42E-07	3656	GCST90001396	IgD+ CD38- AC	26.0792
rs77762131	14	96205838	C	G	0.3229	0.05806	0.045	2.85E-08	3656	GCST90001396	IgD+ CD38- AC	30.9302
rs1529727	19	11164067	G	T	0.1176	0.02521	0.5581	3.21E-06	3656	GCST90001396	IgD+ CD38- AC	21.7605
rs62235484	21	41083050	A	G	0.4628	0.09388	0.0175	8.58E-07	3656	GCST90001396	IgD+ CD38- AC	24.3019
rs146430312	1	236060214	T	G	1.017	0.2222	0.0027	4.87E-06	3657	GCST90001397	Unsw mem %B cell	20.9485
rs75766272	1	8009985	T	C	-0.4409	0.08695	0.0201	4.15E-07	3657	GCST90001397	Unsw mem %B cell	25.7123
rs77201712	2	157311822	C	T	0.2907	0.06322	0.0392	4.39E-06	3657	GCST90001397	Unsw mem %B cell	21.1437
rs17006489	2	28304630	G	A	-0.1728	0.03779	0.1354	4.98E-06	3657	GCST90001397	Unsw mem %B cell	20.909
rs72844588	2	138420154	A	G	0.2054	0.04341	0.0913	2.31E-06	3657	GCST90001397	Unsw mem %B cell	22.3883
rs45608038	2	73679013	G	A	0.294	0.06266	0.0421	2.81E-06	3657	GCST90001397	Unsw mem %B cell	22.0148
rs73032183	6	169456830	C	T	0.1675	0.03506	0.1509	1.85E-06	3657	GCST90001397	Unsw mem %B cell	22.8247
rs4710879	6	170426027	T	C	-0.1204	0.0253	0.5621	2.03E-06	3657	GCST90001397	Unsw mem %B cell	22.6471
rs12539793	7	25971860	T	C	-0.5404	0.1145	0.0115	2.47E-06	3657	GCST90001397	Unsw mem %B cell	22.2751
rs1679013	9	22206987	T	C	-0.1252	0.02555	0.5945	9.97E-07	3657	GCST90001397	Unsw mem %B cell	24.0119
rs1930922	9	93297086	G	A	-0.137	0.0295	0.2419	3.55E-06	3657	GCST90001397	Unsw mem %B cell	21.5674
rs143553941	12	109368119	C	G	0.5187	0.1092	0.013	2.09E-06	3657	GCST90001397	Unsw mem %B cell	22.5625
rs7322292	13	51370899	T	C	-0.1256	0.02669	0.3275	2.61E-06	3657	GCST90001397	Unsw mem %B cell	22.1453
rs73192651	13	50212885	T	C	0.5551	0.08989	0.02	7.31E-10	3657	GCST90001397	Unsw mem %B cell	38.1346
rs77762131	14	96205838	C	G	0.3067	0.05822	0.045	1.46E-07	3657	GCST90001397	Unsw mem %B cell	27.7513
rs143666202	14	77579227	A	G	0.2759	0.0579	0.0503	1.96E-06	3657	GCST90001397	Unsw mem %B cell	22.7063
rs1596383	18	7993103	A	G	0.1208	0.02585	0.6259	3.06E-06	3657	GCST90001397	Unsw mem %B cell	21.838
rs1883832	20	44746982	C	T	-0.1236	0.02682	0.6318	4.24E-06	3657	GCST90001397	Unsw mem %B cell	21.2383
rs138380722	20	56790125	A	G	-1.906	0.4167	7.00E-04	4.94E-06	3657	GCST90001397	Unsw mem %B cell	20.9218
rs4076316	6	167859623	A	T	-0.1331	0.02714	0.3005	9.73E-07	3656	GCST90001398	Unsw mem AC	24.0512
rs118092259	8	89432719	G	T	-0.2912	0.06306	0.0414	4.00E-06	3656	GCST90001398	Unsw mem AC	21.3243
rs112839090	12	119727983	A	G	-0.1468	0.03096	0.1972	2.19E-06	3656	GCST90001398	Unsw mem AC	22.4828
rs12874404	13	108993494	G	A	0.1523	0.02639	0.3256	8.62E-09	3656	GCST90001398	Unsw mem AC	33.3059
rs557577736	13	46224092	G	A	1.924	0.3849	0.001	6.09E-07	3656	GCST90001398	Unsw mem AC	24.987
rs145371905	13	70325772	T	G	0.4126	0.08871	0.0194	3.43E-06	3656	GCST90001398	Unsw mem AC	21.6328
rs73192651	13	50212885	T	C	0.4968	0.08845	0.02	2.09E-08	3656	GCST90001398	Unsw mem AC	31.5477
rs77762131	14	96205838	C	G	0.3067	0.05723	0.045	8.87E-08	3656	GCST90001398	Unsw mem AC	28.7197
rs143666202	14	77579227	A	G	0.268	0.05703	0.0502	2.71E-06	3656	GCST90001398	Unsw mem AC	22.0832
rs8014978	14	94936964	C	T	-0.123	0.02471	0.5737	6.71E-07	3656	GCST90001398	Unsw mem AC	24.7779
rs11657118	17	2714118	C	T	-0.1112	0.02412	0.475	4.21E-06	3656	GCST90001398	Unsw mem AC	21.2547
rs12461001	19	14885525	A	G	0.1184	0.02528	0.6291	2.95E-06	3656	GCST90001398	Unsw mem AC	21.9356
rs6032660	20	44730245	A	G	-0.1345	0.02641	0.6359	3.66E-07	3656	GCST90001398	Unsw mem AC	25.9363
rs116473015	2	147859010	T	C	0.3455	0.07401	0.029	3.14E-06	3657	GCST90001399	IgD- CD27- %B cell	21.7929
rs35574803	3	32533246	C	T	-0.3526	0.05371	0.0562	5.92E-11	3657	GCST90001399	IgD- CD27- %B cell	43.0977
rs79430021	4	25037515	A	G	0.7602	0.1642	0.006	3.81E-06	3657	GCST90001399	IgD- CD27- %B cell	21.4343
rs35661323	7	44284783	T	C	0.1158	0.02527	0.5505	4.73E-06	3657	GCST90001399	IgD- CD27- %B cell	20.9994
rs2250246	12	6553016	G	A	0.1466	0.02442	0.5339	2.13E-09	3657	GCST90001399	IgD- CD27- %B cell	36.0393
rs7224129	17	38075426	A	G	-0.1297	0.02756	0.4751	2.61E-06	3657	GCST90001399	IgD- CD27- %B cell	22.1473
rs11658240	17	80484139	G	A	-0.1678	0.03574	0.1362	2.77E-06	3657	GCST90001399	IgD- CD27- %B cell	22.0432
rs72897237	18	37553257	C	T	0.4671	0.09743	0.0161	1.70E-06	3657	GCST90001399	IgD- CD27- %B cell	22.9845
rs4810485	20	44747947	G	T	0.3898	0.02585	0.6314	7.20E-50	3657	GCST90001399	IgD- CD27- %B cell	227.385
rs6073079	20	42024537	A	G	0.1776	0.03746	0.12	2.21E-06	3657	GCST90001399	IgD- CD27- %B cell	22.4776
rs11086984	20	44511627	T	C	-0.1811	0.03498	0.1514	2.37E-07	3657	GCST90001399	IgD- CD27- %B cell	26.8039
rs71615254	4	178658413	C	A	-0.3043	0.06135	0.0406	7.40E-07	3657	GCST90001400	IgD+ AC	24.6022
rs12197153	6	100821460	A	G	2.08	0.4491	7.00E-04	3.74E-06	3657	GCST90001400	IgD+ AC	21.4507
rs9354413	6	67039330	C	T	0.1254	0.02726	0.2963	4.39E-06	3657	GCST90001400	IgD+ AC	21.1613
rs150663332	8	2044843	T	C	-0.2314	0.04374	0.0839	1.28E-07	3657	GCST90001400	IgD+ AC	27.9878
rs701839	10	102955294	G	A	0.1309	0.02785	0.7123	2.71E-06	3657	GCST90001400	IgD+ AC	22.0917
rs189761842	10	125485345	T	C	0.8269	0.1697	0.0055	1.15E-06	3657	GCST90001400	IgD+ AC	23.7434
rs4145212	13	108960188	A	T	0.1284	0.02442	0.5405	1.53E-07	3657	GCST90001400	IgD+ AC	27.6464
rs3811215	14	22954777	T	G	-0.1332	0.02679	0.3033	6.86E-07	3657	GCST90001400	IgD+ AC	24.7208
rs11638959	15	25171150	A	G	0.1525	0.03281	0.1557	3.47E-06	3657	GCST90001400	IgD+ AC	21.6037
rs11653761	17	2716535	T	G	-0.1212	0.02449	0.5919	7.77E-07	3657	GCST90001400	IgD+ AC	24.4922
rs62067029	17	38038391	T	A	-0.1669	0.0285	0.4148	5.12E-09	3657	GCST90001400	IgD+ AC	34.2944
rs12461001	19	14885525	A	G	0.1175	0.02527	0.6292	3.43E-06	3657	GCST90001400	IgD+ AC	21.6205
rs61786059	1	29035758	T	G	-0.1238	0.02692	0.3135	4.45E-06	3656	GCST90001401	IgD- CD27- AC	21.1491
rs7518494	1	217233446	A	G	0.2278	0.04884	0.9334	3.21E-06	3656	GCST90001401	IgD- CD27- AC	21.7549
rs185621536	1	113524501	T	C	-0.3205	0.07004	0.0312	4.89E-06	3656	GCST90001401	IgD- CD27- AC	20.9394
rs72953104	1	41379583	G	C	0.2313	0.05018	0.0643	4.18E-06	3656	GCST90001401	IgD- CD27- AC	21.2466
rs11688492	2	64865804	C	T	-0.1216	0.02504	0.5196	1.24E-06	3656	GCST90001401	IgD- CD27- AC	23.583
rs114551034	2	66709035	A	G	-0.2787	0.05695	0.0509	1.03E-06	3656	GCST90001401	IgD- CD27- AC	23.949
rs35574803	3	32533246	C	T	-0.2808	0.05393	0.0562	2.02E-07	3656	GCST90001401	IgD- CD27- AC	27.1102
rs144306835	8	96356983	A	G	0.3826	0.07964	0.0234	1.62E-06	3656	GCST90001401	IgD- CD27- AC	23.0796
rs112432445	9	4162626	A	G	0.2796	0.05583	0.0528	5.77E-07	3656	GCST90001401	IgD- CD27- AC	25.0807
rs2250246	12	6553016	G	A	0.1359	0.02451	0.5341	3.13E-08	3656	GCST90001401	IgD- CD27- AC	30.7434
rs421516	17	63135589	A	C	-0.2897	0.0627	0.9583	3.97E-06	3656	GCST90001401	IgD- CD27- AC	21.3482
rs406298	19	16409903	G	C	0.1135	0.0244	0.5327	3.39E-06	3656	GCST90001401	IgD- CD27- AC	21.6377
rs77126700	20	47313887	C	T	0.3825	0.08026	0.0239	1.95E-06	3656	GCST90001401	IgD- CD27- AC	22.7125
rs4239702	20	44749251	C	T	0.2841	0.02593	0.6002	1.64E-27	3656	GCST90001401	IgD- CD27- AC	120.043
rs9615714	22	48376963	G	A	-0.1733	0.03486	0.1421	6.95E-07	3656	GCST90001401	IgD- CD27- AC	24.714
rs72757888	1	233045963	T	C	-0.5733	0.1213	0.01	2.37E-06	3657	GCST90001402	Sw mem %B cell	22.3379
rs11204752	1	150958133	C	T	0.1189	0.02561	0.5387	3.59E-06	3657	GCST90001402	Sw mem %B cell	21.5548
rs55658041	4	164291862	T	G	1.008	0.2105	0.0037	1.75E-06	3657	GCST90001402	Sw mem %B cell	22.9307
rs17405603	5	144608340	T	A	-0.1414	0.02795	0.2841	4.40E-07	3657	GCST90001402	Sw mem %B cell	25.5938
rs9265880	6	31313054	C	T	-0.1543	0.0316	0.4717	1.10E-06	3657	GCST90001402	Sw mem %B cell	23.8428
rs2450220	8	119323401	T	C	0.1522	0.03212	0.816	2.25E-06	3657	GCST90001402	Sw mem %B cell	22.4532
rs140191306	9	2570753	T	C	-0.4624	0.09477	0.0179	1.11E-06	3657	GCST90001402	Sw mem %B cell	23.8064
rs11068290	12	110228055	T	C	-0.407	0.08203	0.0231	7.31E-07	3657	GCST90001402	Sw mem %B cell	24.6175
rs114917376	17	51764168	G	A	0.1985	0.04285	0.0958	3.74E-06	3657	GCST90001402	Sw mem %B cell	21.4595
rs73426855	17	77637123	C	T	0.1769	0.03524	0.1471	5.43E-07	3657	GCST90001402	Sw mem %B cell	25.199
rs115414430	2	36720835	G	C	0.3537	0.07458	0.0286	2.20E-06	3656	GCST90001403	Sw mem AC	22.4919
rs1519526	2	136967396	C	T	0.1511	0.03122	0.1957	1.35E-06	3656	GCST90001403	Sw mem AC	23.4241
rs7595246	2	238554657	C	T	0.1458	0.03118	0.1893	3.02E-06	3656	GCST90001403	Sw mem AC	21.8657
rs115218350	3	104146883	A	T	-1.838	0.4006	8.00E-04	4.61E-06	3656	GCST90001403	Sw mem AC	21.0508
rs80076964	4	94935625	C	G	0.481	0.1008	0.0141	1.88E-06	3656	GCST90001403	Sw mem AC	22.7703
rs4076316	6	167859623	A	T	-0.1251	0.02725	0.3005	4.54E-06	3656	GCST90001403	Sw mem AC	21.0757
rs60508745	7	40554169	C	T	-0.1161	0.02496	0.5137	3.37E-06	3656	GCST90001403	Sw mem AC	21.6359
rs11777835	8	144986103	C	T	-0.1238	0.02489	0.5715	6.83E-07	3656	GCST90001403	Sw mem AC	24.7395
rs62521107	8	118851954	T	C	-0.2543	0.05357	0.058	2.15E-06	3656	GCST90001403	Sw mem AC	22.5346
rs2454536	10	53764740	C	T	-0.1356	0.02771	0.283	1.02E-06	3656	GCST90001403	Sw mem AC	23.9467
rs192544457	13	42337460	A	G	0.7964	0.161	0.006	7.87E-07	3656	GCST90001403	Sw mem AC	24.4687
rs73178168	13	47809629	T	C	0.16	0.03344	0.1703	1.78E-06	3656	GCST90001403	Sw mem AC	22.8932
rs9520836	13	108957063	G	A	0.1323	0.02454	0.5044	7.43E-08	3656	GCST90001403	Sw mem AC	29.065
rs11653761	17	2716535	T	G	-0.1273	0.02469	0.592	2.65E-07	3656	GCST90001403	Sw mem AC	26.5837
rs421516	17	63135589	A	C	-0.2923	0.06252	0.9583	3.03E-06	3656	GCST90001403	Sw mem AC	21.8585
rs77741094	21	42362418	G	C	-0.5466	0.1111	0.0126	9.03E-07	3656	GCST90001403	Sw mem AC	24.2053
rs187723151	1	242186219	A	G	-0.9069	0.1924	0.004	2.52E-06	3658	GCST90001404	PB/PC %B cell	22.2182
rs2792563	1	213100225	A	G	-0.1287	0.02511	0.5671	3.15E-07	3658	GCST90001404	PB/PC %B cell	26.2702
rs79423067	4	143873369	T	A	0.4869	0.1059	0.0149	4.45E-06	3658	GCST90001404	PB/PC %B cell	21.1392
rs78804535	4	144419847	T	C	0.3286	0.07069	0.0316	3.47E-06	3658	GCST90001404	PB/PC %B cell	21.6082
rs140642786	5	148927495	A	G	0.1711	0.03733	0.1223	4.75E-06	3658	GCST90001404	PB/PC %B cell	21.008
rs2019885	5	163177849	C	T	-0.1749	0.03747	0.1211	3.16E-06	3658	GCST90001404	PB/PC %B cell	21.7877
rs34629	5	60527506	A	G	-0.2427	0.05008	0.0633	1.31E-06	3658	GCST90001404	PB/PC %B cell	23.4861
rs61294310	6	5266557	G	A	0.5	0.1092	0.0124	4.85E-06	3658	GCST90001404	PB/PC %B cell	20.965
rs78370279	7	71338898	G	A	0.5592	0.1204	0.0104	3.54E-06	3658	GCST90001404	PB/PC %B cell	21.5715
rs74326785	8	24549984	C	T	0.3429	0.07479	0.0279	4.69E-06	3658	GCST90001404	PB/PC %B cell	21.0207
rs138542577	8	16074805	C	G	0.3534	0.06406	0.0376	3.71E-08	3658	GCST90001404	PB/PC %B cell	30.434
rs4458909	8	118447297	A	G	-0.1199	0.02567	0.3324	3.10E-06	3658	GCST90001404	PB/PC %B cell	21.8166
rs12412378	10	130483163	A	C	-0.1669	0.0328	0.1607	3.78E-07	3658	GCST90001404	PB/PC %B cell	25.892
rs185836310	10	73504848	C	T	-0.257	0.05578	0.051	4.23E-06	3658	GCST90001404	PB/PC %B cell	21.228
rs55728331	11	117526440	A	G	1.708	0.3449	0.0015	7.61E-07	3658	GCST90001404	PB/PC %B cell	24.5239
rs10849436	12	6409619	A	G	0.1576	0.0337	0.1595	3.02E-06	3658	GCST90001404	PB/PC %B cell	21.8702
rs62012610	15	34006114	C	G	0.2879	0.06268	0.0381	4.52E-06	3658	GCST90001404	PB/PC %B cell	21.0972
rs12709039	16	59861376	A	C	-0.1407	0.02784	0.7365	4.57E-07	3658	GCST90001404	PB/PC %B cell	25.5417
rs186329	19	56065534	C	T	0.154	0.03221	0.1706	1.80E-06	3658	GCST90001404	PB/PC %B cell	22.8591
rs11089305	22	19729361	G	A	0.1338	0.02685	0.2881	6.52E-07	3658	GCST90001404	PB/PC %B cell	24.8327
rs80297308	1	102294391	T	C	1.467	0.3075	0.0015	1.91E-06	3657	GCST90001405	PB/PC AC	22.7599
rs74458303	2	121699864	A	G	2.692	0.5745	4.00E-04	2.90E-06	3657	GCST90001405	PB/PC AC	21.9569
rs148362575	2	187165335	T	A	2.566	0.5486	8.00E-04	3.03E-06	3657	GCST90001405	PB/PC AC	21.8777
rs62353585	4	168102710	C	T	0.3653	0.07865	0.0227	3.53E-06	3657	GCST90001405	PB/PC AC	21.5726
rs76709581	5	179574693	C	T	-0.1773	0.03843	0.1061	4.06E-06	3657	GCST90001405	PB/PC AC	21.2851
rs61294310	6	5266557	G	A	0.5137	0.1072	0.0124	1.74E-06	3657	GCST90001405	PB/PC AC	22.963
rs74565954	8	24520468	T	C	0.4919	0.1035	0.0135	2.10E-06	3657	GCST90001405	PB/PC AC	22.5877
rs62519719	8	118376967	A	G	-0.1239	0.02639	0.2815	2.79E-06	3657	GCST90001405	PB/PC AC	22.0427
rs12412378	10	130483163	A	C	-0.16	0.03222	0.1608	7.19E-07	3657	GCST90001405	PB/PC AC	24.6598
rs17765677	16	65999760	C	T	-0.3422	0.07069	0.0304	1.34E-06	3657	GCST90001405	PB/PC AC	23.4339
rs6014246	20	53613034	A	G	-0.1186	0.02577	0.3112	4.30E-06	3657	GCST90001405	PB/PC AC	21.1807
rs4820558	22	21022887	G	C	0.1172	0.02408	0.466	1.19E-06	3657	GCST90001405	PB/PC AC	23.6888
rs75766272	1	8009985	T	C	-0.468	0.08646	0.0201	6.60E-08	3657	GCST90001406	Memory B cell %B cell	29.2996
rs4658141	1	89814066	C	T	-0.1354	0.02587	0.3805	1.73E-07	3657	GCST90001406	Memory B cell %B cell	27.3933
rs7412746	1	150860471	T	C	-0.138	0.02542	0.5153	6.03E-08	3657	GCST90001406	Memory B cell %B cell	29.4718
rs72635970	2	73868977	G	T	0.3572	0.06109	0.0444	5.45E-09	3657	GCST90001406	Memory B cell %B cell	34.1887
rs72844588	2	138420154	A	G	0.2178	0.04314	0.0913	4.67E-07	3657	GCST90001406	Memory B cell %B cell	25.4892
rs55710170	3	16416145	A	G	-0.1745	0.03783	0.1181	4.12E-06	3657	GCST90001406	Memory B cell %B cell	21.2774
rs35698683	4	11590243	G	A	-0.2768	0.05925	0.0447	3.10E-06	3657	GCST90001406	Memory B cell %B cell	21.8251
rs77312528	4	36385921	G	T	-0.6233	0.1256	0.0107	7.27E-07	3657	GCST90001406	Memory B cell %B cell	24.6272
rs895377	5	58050530	A	G	-0.1351	0.02599	0.3683	2.13E-07	3657	GCST90001406	Memory B cell %B cell	27.0208
rs690488	5	40183220	A	C	0.1701	0.03602	0.8588	2.44E-06	3657	GCST90001406	Memory B cell %B cell	22.3008
rs115405874	5	119742816	G	A	0.9926	0.2014	0.0037	8.61E-07	3657	GCST90001406	Memory B cell %B cell	24.2901
rs62398379	6	37585447	C	T	0.1256	0.0259	0.4032	1.28E-06	3657	GCST90001406	Memory B cell %B cell	23.5169
rs9270558	6	32560667	A	G	-0.1488	0.03249	0.5249	4.80E-06	3657	GCST90001406	Memory B cell %B cell	20.9752
rs9492229	6	129409652	C	T	0.3141	0.06101	0.9556	2.75E-07	3657	GCST90001406	Memory B cell %B cell	26.5054
rs145123647	10	26959594	T	C	-1.082	0.2244	0.003	1.49E-06	3657	GCST90001406	Memory B cell %B cell	23.2492
rs112570989	12	2866164	T	C	-0.4739	0.1022	0.0149	3.63E-06	3657	GCST90001406	Memory B cell %B cell	21.5016
rs9584780	13	98901269	C	T	0.3691	0.07708	0.0257	1.75E-06	3657	GCST90001406	Memory B cell %B cell	22.93
rs76477280	13	50147180	G	A	0.4292	0.08807	0.0206	1.14E-06	3657	GCST90001406	Memory B cell %B cell	23.75
rs116844769	14	65713895	A	G	0.2839	0.05066	0.0662	2.26E-08	3657	GCST90001406	Memory B cell %B cell	31.4051
rs77762131	14	96205838	C	G	0.2733	0.05819	0.045	2.73E-06	3657	GCST90001406	Memory B cell %B cell	22.0588
rs16867231	2	181050023	A	G	0.538	0.1157	0.0108	3.45E-06	3656	GCST90001407	Memory B cell AC	21.6221
rs17708396	5	148410250	A	C	2.504	0.522	5.00E-04	1.68E-06	3656	GCST90001407	Memory B cell AC	23.0106
rs2879633	10	53757050	A	G	-0.1301	0.02775	0.2884	2.84E-06	3656	GCST90001407	Memory B cell AC	21.98
rs557577736	13	46224092	G	A	1.829	0.3891	0.001	2.69E-06	3656	GCST90001407	Memory B cell AC	22.0956
rs12874404	13	108993494	G	A	0.173	0.02661	0.3256	9.14E-11	3656	GCST90001407	Memory B cell AC	42.2671
rs61997631	14	104600920	G	C	-0.2972	0.06141	0.0432	1.36E-06	3656	GCST90001407	Memory B cell AC	23.4218
rs77762131	14	96205838	C	G	0.2713	0.05795	0.045	2.95E-06	3656	GCST90001407	Memory B cell AC	21.9176
rs139196765	15	24733764	G	A	1.204	0.2523	0.0025	1.90E-06	3656	GCST90001407	Memory B cell AC	22.7729
rs11653761	17	2716535	T	G	-0.1161	0.02478	0.592	2.94E-06	3656	GCST90001407	Memory B cell AC	21.9514
rs144295598	22	45164171	A	G	0.6102	0.1207	0.0103	4.46E-07	3656	GCST90001407	Memory B cell AC	25.5582
rs9614226	22	44688150	G	T	-0.4235	0.08713	0.9792	1.22E-06	3656	GCST90001407	Memory B cell AC	23.625
rs4658141	1	89814066	C	T	0.1371	0.0259	0.3805	1.28E-07	3657	GCST90001408	Naive-mature B cell %B cell	28.0205
rs7412746	1	150860471	T	C	0.1312	0.02547	0.5153	2.75E-07	3657	GCST90001408	Naive-mature B cell %B cell	26.5344
rs75766272	1	8009985	T	C	0.463	0.0866	0.0201	9.55E-08	3657	GCST90001408	Naive-mature B cell %B cell	28.5842
rs72844588	2	138420154	A	G	-0.2131	0.04321	0.0913	8.50E-07	3657	GCST90001408	Naive-mature B cell %B cell	24.3219
rs13421263	2	169182294	T	C	0.2616	0.05638	0.0528	3.62E-06	3657	GCST90001408	Naive-mature B cell %B cell	21.5291
rs72635970	2	73868977	G	T	-0.3399	0.06121	0.0444	3.01E-08	3657	GCST90001408	Naive-mature B cell %B cell	30.836
rs77312528	4	36385921	G	T	0.6035	0.1258	0.0107	1.68E-06	3657	GCST90001408	Naive-mature B cell %B cell	23.0141
rs115405874	5	119742816	G	A	-1.013	0.2016	0.0037	5.37E-07	3657	GCST90001408	Naive-mature B cell %B cell	25.2486
rs690488	5	40183220	A	C	-0.1667	0.03608	0.8588	3.99E-06	3657	GCST90001408	Naive-mature B cell %B cell	21.3471
rs895377	5	58050530	A	G	0.1314	0.02603	0.3683	4.65E-07	3657	GCST90001408	Naive-mature B cell %B cell	25.4825
rs62398379	6	37585447	C	T	-0.1251	0.02593	0.4032	1.46E-06	3657	GCST90001408	Naive-mature B cell %B cell	23.2761
rs9492229	6	129409652	C	T	-0.3012	0.06111	0.9556	8.68E-07	3657	GCST90001408	Naive-mature B cell %B cell	24.2932
rs145123647	10	26959594	T	C	1.077	0.2247	0.003	1.72E-06	3657	GCST90001408	Naive-mature B cell %B cell	22.9734
rs2334904	11	132133144	A	G	0.1801	0.03937	0.114	4.91E-06	3657	GCST90001408	Naive-mature B cell %B cell	20.9265
rs112570989	12	2866164	T	C	0.4852	0.1023	0.0149	2.19E-06	3657	GCST90001408	Naive-mature B cell %B cell	22.4952
rs76477280	13	50147180	G	A	-0.4222	0.08821	0.0206	1.76E-06	3657	GCST90001408	Naive-mature B cell %B cell	22.9087
rs9584780	13	98901269	C	T	-0.388	0.07717	0.0257	5.20E-07	3657	GCST90001408	Naive-mature B cell %B cell	25.2794
rs77762131	14	96205838	C	G	-0.2722	0.05828	0.045	3.10E-06	3657	GCST90001408	Naive-mature B cell %B cell	21.8141
rs974368	14	63009549	A	G	-0.1154	0.025	0.5141	4.08E-06	3657	GCST90001408	Naive-mature B cell %B cell	21.3075
rs116844769	14	65713895	A	G	-0.2677	0.05076	0.0662	1.42E-07	3657	GCST90001408	Naive-mature B cell %B cell	27.8134
rs139077655	2	132741527	T	C	-0.1159	0.02519	0.382	4.37E-06	3656	GCST90001409	Naive-mature B cell AC	21.1695
rs17056318	5	158285953	C	T	-0.2366	0.0457	0.081	2.36E-07	3656	GCST90001409	Naive-mature B cell AC	26.8038
rs35607968	7	67653879	T	C	0.1584	0.03419	0.1536	3.71E-06	3656	GCST90001409	Naive-mature B cell AC	21.4641
rs2390504	7	21321670	A	G	-0.2668	0.05743	0.0486	3.51E-06	3656	GCST90001409	Naive-mature B cell AC	21.5821
rs143397127	7	12847391	C	T	-0.4624	0.09926	0.0157	3.30E-06	3656	GCST90001409	Naive-mature B cell AC	21.7014
rs2395904	8	130617819	G	T	-0.1445	0.02761	0.2657	1.74E-07	3656	GCST90001409	Naive-mature B cell AC	27.3907
rs283340	8	70193536	C	T	0.1251	0.02477	0.5621	4.60E-07	3656	GCST90001409	Naive-mature B cell AC	25.5072
rs189761842	10	125485345	T	C	0.7902	0.1709	0.0055	3.92E-06	3656	GCST90001409	Naive-mature B cell AC	21.3791
rs12799241	11	119980729	A	G	0.138	0.02805	0.2619	9.07E-07	3656	GCST90001409	Naive-mature B cell AC	24.2043
rs58114937	12	67638132	G	A	0.1702	0.0363	0.1302	2.84E-06	3656	GCST90001409	Naive-mature B cell AC	21.984
rs9564767	13	71534535	G	A	-0.1163	0.02507	0.6075	3.63E-06	3656	GCST90001409	Naive-mature B cell AC	21.5204
rs77983244	17	7316027	A	G	-0.3088	0.06711	0.0325	4.34E-06	3656	GCST90001409	Naive-mature B cell AC	21.1729
rs62067029	17	38038391	T	A	-0.1605	0.02868	0.4148	2.35E-08	3656	GCST90001409	Naive-mature B cell AC	31.3178
rs62115322	19	53848484	G	C	0.1382	0.02968	0.2083	3.31E-06	3656	GCST90001409	Naive-mature B cell AC	21.6814
rs34764986	20	59926554	C	T	-0.2347	0.04805	0.0699	1.08E-06	3656	GCST90001409	Naive-mature B cell AC	23.8583
rs2792563	1	213100225	A	G	-0.1407	0.02479	0.567	1.49E-08	3657	GCST90001410	IgD- CD38br %B cell	32.2133
rs12636371	3	125894785	A	G	0.1185	0.02414	0.4619	9.61E-07	3657	GCST90001410	IgD- CD38br %B cell	24.097
rs12493961	3	11244825	G	A	0.3884	0.08136	0.0219	1.88E-06	3657	GCST90001410	IgD- CD38br %B cell	22.7896
rs76912165	5	92965344	G	A	0.4094	0.08778	0.0209	3.22E-06	3657	GCST90001410	IgD- CD38br %B cell	21.7523
rs139843122	6	107939307	T	A	-0.5032	0.1082	0.0123	3.40E-06	3657	GCST90001410	IgD- CD38br %B cell	21.6285
rs148377259	7	106306631	C	T	-0.3437	0.06603	0.034	2.04E-07	3657	GCST90001410	IgD- CD38br %B cell	27.0942
rs10270812	7	68026886	C	T	-0.118	0.0244	0.5103	1.39E-06	3657	GCST90001410	IgD- CD38br %B cell	23.3875
rs138542577	8	16074805	C	G	0.3227	0.06331	0.0376	3.64E-07	3657	GCST90001410	IgD- CD38br %B cell	25.9808
rs137930158	8	109663198	C	G	-0.6636	0.1413	0.007	2.76E-06	3657	GCST90001410	IgD- CD38br %B cell	22.0561
rs478251	11	127827727	C	A	0.1745	0.03499	0.1333	6.44E-07	3657	GCST90001410	IgD- CD38br %B cell	24.8716
rs238926	11	113975210	A	G	-0.1152	0.02506	0.369	4.40E-06	3657	GCST90001410	IgD- CD38br %B cell	21.1321
rs7185719	16	59859266	G	C	-0.1257	0.02735	0.732	4.44E-06	3657	GCST90001410	IgD- CD38br %B cell	21.123
rs11705673	22	45016637	G	C	0.1701	0.0368	0.12	3.95E-06	3657	GCST90001410	IgD- CD38br %B cell	21.3655
rs75766272	1	8009985	T	C	-0.4552	0.08737	0.0201	1.99E-07	3657	GCST90001411	IgD+ CD24+ %B cell	27.1444
rs34418535	6	32553200	G	A	0.4368	0.09069	0.064	1.52E-06	3657	GCST90001411	IgD+ CD24+ %B cell	23.1978
rs9369326	6	42013868	C	T	-0.1237	0.02675	0.3121	3.92E-06	3657	GCST90001411	IgD+ CD24+ %B cell	21.3841
rs62562996	9	21576571	A	G	-0.4312	0.09145	0.0172	2.51E-06	3657	GCST90001411	IgD+ CD24+ %B cell	22.2326
rs112570989	12	2866164	T	C	-0.4808	0.1031	0.0149	3.24E-06	3657	GCST90001411	IgD+ CD24+ %B cell	21.7476
rs12874404	13	108993494	G	A	0.1313	0.027	0.3257	1.20E-06	3657	GCST90001411	IgD+ CD24+ %B cell	23.6484
rs7988851	13	51367583	T	C	-0.1353	0.02683	0.3266	4.79E-07	3657	GCST90001411	IgD+ CD24+ %B cell	25.4305
rs76477280	13	50147180	G	A	0.4747	0.08918	0.0206	1.08E-07	3657	GCST90001411	IgD+ CD24+ %B cell	28.3337
rs77762131	14	96205838	C	G	0.2816	0.05855	0.045	1.57E-06	3657	GCST90001411	IgD+ CD24+ %B cell	23.1319
rs17256322	16	4127619	A	T	0.1207	0.02634	0.3234	4.73E-06	3657	GCST90001411	IgD+ CD24+ %B cell	20.9982
rs7586359	2	237195419	G	T	-0.1868	0.03837	0.8907	1.17E-06	3656	GCST90001412	IgD+ CD24+ AC	23.7012
rs13132141	4	156739300	A	G	-0.1191	0.02557	0.6385	3.30E-06	3656	GCST90001412	IgD+ CD24+ AC	21.6951
rs147556975	5	148456360	T	C	-0.3012	0.06251	0.039	1.51E-06	3656	GCST90001412	IgD+ CD24+ AC	23.2173
rs4702913	5	4700587	C	A	0.197	0.04215	0.9123	3.08E-06	3656	GCST90001412	IgD+ CD24+ AC	21.8443
rs183466766	13	108710731	A	G	0.3121	0.06005	0.0402	2.14E-07	3656	GCST90001412	IgD+ CD24+ AC	27.0123
rs139981802	13	108488351	C	T	0.3005	0.05978	0.0418	5.23E-07	3656	GCST90001412	IgD+ CD24+ AC	25.2684
rs557577736	13	46224092	G	A	1.819	0.3815	0.001	1.92E-06	3656	GCST90001412	IgD+ CD24+ AC	22.734
rs145371905	13	70325772	T	G	0.4292	0.08767	0.0194	1.02E-06	3656	GCST90001412	IgD+ CD24+ AC	23.9672
rs9314892	13	114873368	G	A	-0.1608	0.03478	0.8553	3.93E-06	3656	GCST90001412	IgD+ CD24+ AC	21.3753
rs12874404	13	108993494	G	A	0.1963	0.02601	0.3256	5.62E-14	3656	GCST90001412	IgD+ CD24+ AC	56.9587
rs73192651	13	50212885	T	C	0.4428	0.08724	0.02	4.05E-07	3656	GCST90001412	IgD+ CD24+ AC	25.7623
rs8014978	14	94936964	C	T	-0.1136	0.02446	0.5737	3.57E-06	3656	GCST90001412	IgD+ CD24+ AC	21.5697
rs77762131	14	96205838	C	G	0.291	0.05685	0.045	3.22E-07	3656	GCST90001412	IgD+ CD24+ AC	26.2014
rs880312	16	8963501	A	G	-0.1821	0.03971	0.1034	4.68E-06	3656	GCST90001412	IgD+ CD24+ AC	21.0291
rs11653761	17	2716535	T	G	-0.125	0.02429	0.592	2.83E-07	3656	GCST90001412	IgD+ CD24+ AC	26.4829
rs9614226	22	44688150	G	T	-0.4122	0.08546	0.9792	1.47E-06	3656	GCST90001412	IgD+ CD24+ AC	23.2643
rs111237501	1	163272701	C	T	1.055	0.2248	0.003	2.81E-06	3657	GCST90001413	IgD- CD24- %B cell	22.0248
rs13020544	2	217809198	A	G	-2.752	0.5674	4.00E-04	1.29E-06	3657	GCST90001413	IgD- CD24- %B cell	23.5244
rs145137909	2	215618238	A	G	-2.77	0.5672	4.00E-04	1.09E-06	3657	GCST90001413	IgD- CD24- %B cell	23.8499
rs114209430	4	83018399	C	T	-0.6384	0.136	0.0085	2.76E-06	3657	GCST90001413	IgD- CD24- %B cell	22.0347
rs17044633	4	113331648	G	A	0.3561	0.07517	0.0286	2.26E-06	3657	GCST90001413	IgD- CD24- %B cell	22.4417
rs183821560	5	62072324	A	G	-1.841	0.3885	0.0016	2.25E-06	3657	GCST90001413	IgD- CD24- %B cell	22.4556
rs9398107	6	107155687	G	A	0.2678	0.0552	0.0555	1.27E-06	3657	GCST90001413	IgD- CD24- %B cell	23.5366
rs76377003	8	112881828	G	A	-0.3971	0.08574	0.0219	3.76E-06	3657	GCST90001413	IgD- CD24- %B cell	21.4503
rs112898282	10	28462184	C	T	0.4712	0.1007	0.0152	2.97E-06	3657	GCST90001413	IgD- CD24- %B cell	21.8953
rs7966251	12	103731395	A	G	0.1908	0.03619	0.1349	1.43E-07	3657	GCST90001413	IgD- CD24- %B cell	27.7958
rs8109503	19	19073798	A	T	-0.2029	0.04406	0.0919	4.27E-06	3657	GCST90001413	IgD- CD24- %B cell	21.2068
rs6073000	20	41777449	C	T	-0.3098	0.06272	0.959	8.16E-07	3657	GCST90001413	IgD- CD24- %B cell	24.3978
rs72953104	1	41379583	G	C	0.2344	0.05087	0.0643	4.20E-06	3656	GCST90001414	IgD- CD24- AC	21.232
rs111237501	1	163272701	C	T	1.052	0.2261	0.003	3.35E-06	3656	GCST90001414	IgD- CD24- AC	21.6486
rs4697616	4	25767183	A	G	0.1246	0.02682	0.6779	3.53E-06	3656	GCST90001414	IgD- CD24- AC	21.5833
rs74356874	5	22936562	A	G	0.6821	0.1488	0.0066	4.74E-06	3656	GCST90001414	IgD- CD24- AC	21.0131
rs145638783	6	1238442	A	G	-0.9851	0.2144	0.0033	4.47E-06	3656	GCST90001414	IgD- CD24- AC	21.1111
rs7982713	13	71376322	G	A	-0.1482	0.03033	0.2157	1.07E-06	3656	GCST90001414	IgD- CD24- AC	23.8755
rs191543445	14	31505138	G	A	0.3337	0.07236	0.031	4.14E-06	3656	GCST90001414	IgD- CD24- AC	21.2674
rs496760	15	54695686	A	G	0.1331	0.02656	0.6422	5.69E-07	3656	GCST90001414	IgD- CD24- AC	25.1131
rs421516	17	63135589	A	C	-0.2921	0.06361	0.9583	4.54E-06	3656	GCST90001414	IgD- CD24- AC	21.0869
rs451367	19	16412842	C	T	-0.146	0.0296	0.7674	8.52E-07	3656	GCST90001414	IgD- CD24- AC	24.3289
rs11184230	1	105159724	T	C	-0.1946	0.03983	0.1095	1.08E-06	3657	GCST90001415	IgD+ CD24- %B cell	23.8707
rs7412746	1	150860471	T	C	0.1263	0.02588	0.5153	1.11E-06	3657	GCST90001415	IgD+ CD24- %B cell	23.8165
rs75766272	1	8009985	T	C	0.483	0.08768	0.0201	3.86E-08	3657	GCST90001415	IgD+ CD24- %B cell	30.3454
rs45608038	2	73679013	G	A	-0.2927	0.06326	0.0421	3.85E-06	3657	GCST90001415	IgD+ CD24- %B cell	21.4085
rs56335940	3	106579815	A	G	-0.1728	0.03773	0.1326	4.84E-06	3657	GCST90001415	IgD+ CD24- %B cell	20.9756
rs533239981	8	75515052	C	G	0.3029	0.06589	0.0387	4.43E-06	3657	GCST90001415	IgD+ CD24- %B cell	21.1329
rs7870388	9	8660693	G	C	-0.142	0.03034	0.7737	2.97E-06	3657	GCST90001415	IgD+ CD24- %B cell	21.9051
rs140191306	9	2570753	T	C	0.4404	0.09513	0.0179	3.80E-06	3657	GCST90001415	IgD+ CD24- %B cell	21.4318
rs116844769	14	65713895	A	G	-0.2773	0.0514	0.0662	7.30E-08	3657	GCST90001415	IgD+ CD24- %B cell	29.1054
rs73426855	17	77637123	C	T	-0.1632	0.03539	0.1471	4.14E-06	3657	GCST90001415	IgD+ CD24- %B cell	21.2657
rs2159343	17	49451837	G	A	-0.1247	0.02639	0.6266	2.37E-06	3657	GCST90001415	IgD+ CD24- %B cell	22.3282
rs71615254	4	178658413	C	A	-0.2989	0.06147	0.0406	1.21E-06	3656	GCST90001416	IgD+ CD24- AC	23.6442
rs17056318	5	158285953	C	T	-0.2103	0.04553	0.081	3.99E-06	3656	GCST90001416	IgD+ CD24- AC	21.3345
rs12197153	6	100821460	A	G	2.118	0.4501	7.00E-04	2.63E-06	3656	GCST90001416	IgD+ CD24- AC	22.1429
rs9354413	6	67039330	C	T	0.138	0.02729	0.2964	4.42E-07	3656	GCST90001416	IgD+ CD24- AC	25.5712
rs34910780	7	77469688	T	A	-0.2677	0.05716	0.048	2.94E-06	3656	GCST90001416	IgD+ CD24- AC	21.9337
rs2395904	8	130617819	G	T	-0.1335	0.0275	0.2657	1.26E-06	3656	GCST90001416	IgD+ CD24- AC	23.5666
rs117190494	8	75563339	A	G	0.4148	0.08139	0.022	3.64E-07	3656	GCST90001416	IgD+ CD24- AC	25.9738
rs12799241	11	119980729	A	G	0.132	0.02794	0.2619	2.39E-06	3656	GCST90001416	IgD+ CD24- AC	22.32
rs34771848	12	14302579	T	C	-0.3693	0.08033	0.023	4.44E-06	3656	GCST90001416	IgD+ CD24- AC	21.135
rs3811215	14	22954777	T	G	-0.1264	0.02685	0.3032	2.60E-06	3656	GCST90001416	IgD+ CD24- AC	22.1618
rs73426855	17	77637123	C	T	-0.1616	0.03458	0.1469	3.10E-06	3656	GCST90001416	IgD+ CD24- AC	21.839
rs62067029	17	38038391	T	A	-0.1593	0.02856	0.4148	2.61E-08	3656	GCST90001416	IgD+ CD24- AC	31.1111
rs7412746	1	150860471	T	C	-0.1301	0.02547	0.5153	3.41E-07	3657	GCST90001417	CD24+ CD27+ %B cell	26.0914
rs72758947	1	207087053	G	A	-0.2365	0.05101	0.0641	3.67E-06	3657	GCST90001417	CD24+ CD27+ %B cell	21.4957
rs4658141	1	89814066	C	T	-0.1269	0.02592	0.3805	1.01E-06	3657	GCST90001417	CD24+ CD27+ %B cell	23.9692
rs75766272	1	8009985	T	C	-0.4865	0.08656	0.0201	2.05E-08	3657	GCST90001417	CD24+ CD27+ %B cell	31.5887
rs45608038	2	73679013	G	A	0.3527	0.0624	0.0421	1.71E-08	3657	GCST90001417	CD24+ CD27+ %B cell	31.9479
rs72844588	2	138420154	A	G	0.2066	0.04322	0.0913	1.83E-06	3657	GCST90001417	CD24+ CD27+ %B cell	22.8503
rs145442262	3	186702869	A	G	-0.2083	0.04276	0.0906	1.15E-06	3657	GCST90001417	CD24+ CD27+ %B cell	23.7303
rs35698683	4	11590243	G	A	-0.293	0.05931	0.0447	8.18E-07	3657	GCST90001417	CD24+ CD27+ %B cell	24.405
rs115405874	5	119742816	G	A	0.9325	0.2017	0.0037	3.93E-06	3657	GCST90001417	CD24+ CD27+ %B cell	21.374
rs681014	5	140636323	C	T	0.9614	0.207	0.9966	3.52E-06	3657	GCST90001417	CD24+ CD27+ %B cell	21.5709
rs10743163	11	11033950	A	G	-0.1205	0.02541	0.4035	2.21E-06	3657	GCST90001417	CD24+ CD27+ %B cell	22.4887
rs76477280	13	50147180	G	A	0.4892	0.08811	0.0206	3.03E-08	3657	GCST90001417	CD24+ CD27+ %B cell	30.8264
rs77762131	14	96205838	C	G	0.2675	0.05828	0.045	4.60E-06	3657	GCST90001417	CD24+ CD27+ %B cell	21.0673
rs116844769	14	65713895	A	G	0.2482	0.05078	0.0662	1.06E-06	3657	GCST90001417	CD24+ CD27+ %B cell	23.8901
rs7221794	17	76979729	A	G	-0.1563	0.03395	0.1574	4.30E-06	3657	GCST90001417	CD24+ CD27+ %B cell	21.1952
rs75766272	1	8009985	T	C	-0.4055	0.08609	0.0201	2.57E-06	3656	GCST90001418	CD24+ CD27+ AC	22.1859
rs17708396	5	148410250	A	C	2.539	0.5201	5.00E-04	1.09E-06	3656	GCST90001418	CD24+ CD27+ AC	23.8315
rs56033406	6	41084740	T	C	0.312	0.06692	0.0349	3.23E-06	3656	GCST90001418	CD24+ CD27+ AC	21.7369
rs4076316	6	167859623	A	T	-0.1404	0.02729	0.3005	2.84E-07	3656	GCST90001418	CD24+ CD27+ AC	26.4684
rs118092259	8	89432719	G	T	-0.2901	0.06345	0.0414	4.98E-06	3656	GCST90001418	CD24+ CD27+ AC	20.9041
rs10762541	10	53790461	T	C	0.1488	0.02978	0.772	6.09E-07	3656	GCST90001418	CD24+ CD27+ AC	24.9664
rs138329462	12	11634360	A	G	-0.4374	0.09365	0.0174	3.11E-06	3656	GCST90001418	CD24+ CD27+ AC	21.8143
rs557577736	13	46224092	G	A	1.818	0.3878	0.001	2.87E-06	3656	GCST90001418	CD24+ CD27+ AC	21.9772
rs12874404	13	108993494	G	A	0.1691	0.02653	0.3256	2.04E-10	3656	GCST90001418	CD24+ CD27+ AC	40.6268
rs73192651	13	50212885	T	C	0.4411	0.08893	0.02	7.38E-07	3656	GCST90001418	CD24+ CD27+ AC	24.6024
rs77762131	14	96205838	C	G	0.2815	0.05774	0.045	1.13E-06	3656	GCST90001418	CD24+ CD27+ AC	23.7686
rs11653761	17	2716535	T	G	-0.118	0.0247	0.592	1.84E-06	3656	GCST90001418	CD24+ CD27+ AC	22.8229
rs144295598	22	45164171	A	G	0.5664	0.1203	0.0103	2.60E-06	3656	GCST90001418	CD24+ CD27+ AC	22.1674
rs529500582	1	11620068	A	G	-0.4047	0.08262	0.0254	1.01E-06	3658	GCST90001419	CD20- %B cell	23.9936
rs187723151	1	242186219	A	G	-0.9447	0.1934	0.004	1.08E-06	3658	GCST90001419	CD20- %B cell	23.8602
rs58352426	3	154090291	A	G	0.1401	0.02947	0.2246	2.08E-06	3658	GCST90001419	CD20- %B cell	22.6004
rs316122	5	93014071	C	G	0.2993	0.06479	0.0372	3.97E-06	3658	GCST90001419	CD20- %B cell	21.3402
rs9270911	6	32572202	T	C	0.1364	0.02871	0.6083	2.10E-06	3658	GCST90001419	CD20- %B cell	22.5716
rs118084343	11	17687837	G	A	-0.2663	0.0544	0.0547	1.03E-06	3658	GCST90001419	CD20- %B cell	23.9632
rs4244568	15	39319915	G	T	-0.1233	0.02622	0.3414	2.67E-06	3658	GCST90001419	CD20- %B cell	22.1137
rs140134875	15	80306120	A	C	-1.694	0.3528	0.0011	1.64E-06	3658	GCST90001419	CD20- %B cell	23.0552
rs2107459	16	74140113	A	C	0.2021	0.04383	0.0853	4.18E-06	3658	GCST90001419	CD20- %B cell	21.2613
rs7265879	20	6103341	G	C	-0.2182	0.04616	0.0778	2.36E-06	3658	GCST90001419	CD20- %B cell	22.3449
rs115156019	1	168227395	T	C	-0.6197	0.1242	0.0081	6.33E-07	3656	GCST90001420	IgD- CD38br AC	24.8954
rs138158989	2	204476635	A	G	-1.339	0.2832	0.0018	2.33E-06	3656	GCST90001420	IgD- CD38br AC	22.355
rs148362575	2	187165335	T	A	2.541	0.5292	8.00E-04	1.64E-06	3656	GCST90001420	IgD- CD38br AC	23.0552
rs66491584	3	20980398	A	G	-0.1466	0.02957	0.1991	7.43E-07	3656	GCST90001420	IgD- CD38br AC	24.5791
rs138058221	7	132571443	T	C	-0.6658	0.1449	0.0068	4.47E-06	3656	GCST90001420	IgD- CD38br AC	21.113
rs10815908	9	8537763	T	G	0.2526	0.0538	0.0511	2.76E-06	3656	GCST90001420	IgD- CD38br AC	22.0446
rs912755	10	7484185	C	G	-2.494	0.5255	0.9996	2.16E-06	3656	GCST90001420	IgD- CD38br AC	22.5241
rs478251	11	127827727	C	A	0.1689	0.03431	0.1332	8.86E-07	3656	GCST90001420	IgD- CD38br AC	24.2336
rs147319637	11	111211623	A	G	-0.5657	0.1224	0.0094	3.92E-06	3656	GCST90001420	IgD- CD38br AC	21.3604
rs17037450	12	106098314	A	G	-0.3311	0.07236	0.0264	4.91E-06	3656	GCST90001420	IgD- CD38br AC	20.9373
rs2075365	12	31092966	A	G	-0.1142	0.02477	0.6518	4.15E-06	3656	GCST90001420	IgD- CD38br AC	21.2559
rs74011406	15	47631034	A	G	0.1928	0.04113	0.093	2.87E-06	3656	GCST90001420	IgD- CD38br AC	21.9734
rs57641238	2	75536553	C	G	-0.1546	0.02937	0.2252	1.48E-07	3657	GCST90001421	CD20- AC	27.7084
rs36123742	3	133253719	T	A	0.1193	0.02587	0.6555	4.11E-06	3657	GCST90001421	CD20- AC	21.2661
rs74786971	4	90909176	C	G	0.2348	0.04935	0.0645	2.03E-06	3657	GCST90001421	CD20- AC	22.6372
rs116699251	5	142419461	A	G	-0.2732	0.05861	0.0446	3.24E-06	3657	GCST90001421	CD20- AC	21.7279
rs7773849	6	128553518	G	A	1.508	0.2808	0.0018	8.31E-08	3657	GCST90001421	CD20- AC	28.8409
rs9273241	6	32614025	T	C	0.177	0.03455	0.5975	3.17E-07	3657	GCST90001421	CD20- AC	26.2452
rs38182	7	15900650	T	C	-0.1541	0.03305	0.1693	3.21E-06	3657	GCST90001421	CD20- AC	21.7401
rs6586822	8	19139514	C	T	-0.1182	0.02568	0.6508	4.35E-06	3657	GCST90001421	CD20- AC	21.1858
rs16936840	11	19531128	T	C	0.1881	0.04049	0.102	3.50E-06	3657	GCST90001421	CD20- AC	21.5815
rs77553819	13	24882401	C	G	-0.1249	0.0269	0.2863	3.52E-06	3657	GCST90001421	CD20- AC	21.5586
rs71431666	14	95266847	C	G	-0.1932	0.04158	0.0946	3.49E-06	3657	GCST90001421	CD20- AC	21.5896
rs2637364	17	32078878	C	T	-0.1164	0.02513	0.6221	3.75E-06	3657	GCST90001421	CD20- AC	21.4546
rs6029245	20	39267990	C	T	0.3071	0.06585	0.0358	3.23E-06	3657	GCST90001421	CD20- AC	21.7494
rs75839951	2	34491589	G	T	-0.2476	0.05192	0.0585	1.93E-06	3659	GCST90001422	CD20- CD38- %B cell	22.7422
rs182720746	4	113092883	T	C	0.6255	0.1314	0.0089	2.01E-06	3659	GCST90001422	CD20- CD38- %B cell	22.6602
rs2215848	4	25065221	A	G	0.524	0.1121	0.0118	3.07E-06	3659	GCST90001422	CD20- CD38- %B cell	21.85
rs2339996	5	173070505	A	G	-0.1471	0.0287	0.7803	3.12E-07	3659	GCST90001422	CD20- CD38- %B cell	26.2701
rs72492305	6	32509333	T	C	0.2125	0.04192	0.6663	4.19E-07	3659	GCST90001422	CD20- CD38- %B cell	25.6966
rs55767134	10	17048435	C	G	-0.1463	0.03122	0.1838	2.90E-06	3659	GCST90001422	CD20- CD38- %B cell	21.9595
rs34666228	11	123385425	T	G	0.1355	0.02809	0.2346	1.46E-06	3659	GCST90001422	CD20- CD38- %B cell	23.2689
rs78301150	12	82233392	A	G	-1.069	0.2213	0.0033	1.42E-06	3659	GCST90001422	CD20- CD38- %B cell	23.3342
rs55897487	12	261706	T	C	-1.342	0.2897	0.0016	3.73E-06	3659	GCST90001422	CD20- CD38- %B cell	21.4589
rs117308259	14	31993501	C	T	-0.8348	0.1494	0.0066	2.48E-08	3659	GCST90001422	CD20- CD38- %B cell	31.2222
rs17099538	14	33254318	C	T	-0.2409	0.05156	0.0559	3.09E-06	3659	GCST90001422	CD20- CD38- %B cell	21.8297
rs16955339	17	52971060	T	G	0.293	0.06221	0.0377	2.57E-06	3659	GCST90001422	CD20- CD38- %B cell	22.1827
rs6125184	20	46576714	A	G	-0.1186	0.02463	0.5914	1.55E-06	3659	GCST90001422	CD20- CD38- %B cell	23.1868
rs62311900	4	74145187	T	C	-0.1537	0.03175	0.1736	1.34E-06	3658	GCST90001423	CD20- CD38- AC	23.4347
rs2339996	5	173070505	A	G	-0.1438	0.02887	0.7802	6.60E-07	3658	GCST90001423	CD20- CD38- AC	24.8099
rs72492305	6	32509333	T	C	0.2112	0.04169	0.6662	4.25E-07	3658	GCST90001423	CD20- CD38- AC	25.664
rs6906886	6	85038851	A	T	0.1893	0.04063	0.903	3.29E-06	3658	GCST90001423	CD20- CD38- AC	21.7074
rs11203884	8	17516564	T	C	-0.1548	0.03269	0.1643	2.27E-06	3658	GCST90001423	CD20- CD38- AC	22.4239
rs10988372	9	132193568	C	G	0.139	0.03012	0.2045	4.09E-06	3658	GCST90001423	CD20- CD38- AC	21.2971
rs118073973	9	19948908	A	T	0.2899	0.06184	0.0402	2.87E-06	3658	GCST90001423	CD20- CD38- AC	21.9764
rs75609575	11	97639659	A	G	-0.3072	0.06608	0.0349	3.45E-06	3658	GCST90001423	CD20- CD38- AC	21.6124
rs308820	11	88142031	C	T	-0.1305	0.02844	0.7571	4.63E-06	3658	GCST90001423	CD20- CD38- AC	21.0553
rs61906277	11	123384801	G	A	0.1435	0.02825	0.2347	3.99E-07	3658	GCST90001423	CD20- CD38- AC	25.8028
rs117308259	14	31993501	C	T	-0.6917	0.1504	0.0066	4.40E-06	3658	GCST90001423	CD20- CD38- AC	21.1514
rs16955339	17	52971060	T	G	0.3095	0.06249	0.0377	7.67E-07	3658	GCST90001423	CD20- CD38- AC	24.5302
rs143109147	1	40387371	C	T	2.746	0.5892	4.00E-04	3.27E-06	3657	GCST90001424	IgD+ %Lymphocyte	21.7208
rs16837671	2	206655953	G	T	-0.2827	0.05702	0.0494	7.43E-07	3657	GCST90001424	IgD+ %Lymphocyte	24.5809
rs76845048	5	115785493	C	A	-0.3021	0.06594	0.0357	4.76E-06	3657	GCST90001424	IgD+ %Lymphocyte	20.9896
rs4361609	6	31240635	C	G	-0.2101	0.04223	0.1131	6.78E-07	3657	GCST90001424	IgD+ %Lymphocyte	24.752
rs73078428	7	20106029	A	T	-0.1651	0.03606	0.1318	4.85E-06	3657	GCST90001424	IgD+ %Lymphocyte	20.9625
rs34910780	7	77469688	T	A	-0.2739	0.05642	0.0481	1.25E-06	3657	GCST90001424	IgD+ %Lymphocyte	23.5677
rs2395904	8	130617819	G	T	-0.1285	0.02712	0.2657	2.24E-06	3657	GCST90001424	IgD+ %Lymphocyte	22.4505
rs1977295	10	7188484	A	G	0.1101	0.02357	0.5273	3.11E-06	3657	GCST90001424	IgD+ %Lymphocyte	21.82
rs116906133	13	100023905	G	A	-1.032	0.2178	0.0037	2.22E-06	3657	GCST90001424	IgD+ %Lymphocyte	22.4514
rs12874404	13	108993494	G	A	0.1898	0.02599	0.3257	3.43E-13	3657	GCST90001424	IgD+ %Lymphocyte	53.331
rs2402519	14	95373465	C	G	0.1596	0.03359	0.1523	2.10E-06	3657	GCST90001424	IgD+ %Lymphocyte	22.5759
rs11657531	17	2731370	T	C	-0.1468	0.0236	0.4882	5.52E-10	3657	GCST90001424	IgD+ %Lymphocyte	38.6926
rs12939565	17	38038389	T	A	-0.142	0.02747	0.4267	2.45E-07	3657	GCST90001424	IgD+ %Lymphocyte	26.7214
rs55658072	19	14873284	G	A	0.1165	0.02499	0.6218	3.24E-06	3657	GCST90001424	IgD+ %Lymphocyte	21.733
rs6131010	20	44724305	G	A	-0.1212	0.02568	0.6172	2.47E-06	3657	GCST90001424	IgD+ %Lymphocyte	22.2749
rs970081	1	213101844	A	G	-0.1191	0.02482	0.6517	1.65E-06	3656	GCST90001425	IgD- CD38br %lymphocyte	23.0261
rs78196740	1	63802723	C	T	0.192	0.04079	0.0929	2.60E-06	3656	GCST90001425	IgD- CD38br %lymphocyte	22.1562
rs148362575	2	187165335	T	A	2.567	0.5384	8.00E-04	1.93E-06	3656	GCST90001425	IgD- CD38br %lymphocyte	22.7322
rs138158989	2	204476635	A	G	-1.324	0.2808	0.0018	2.50E-06	3656	GCST90001425	IgD- CD38br %lymphocyte	22.2322
rs66491584	3	20980398	A	G	-0.1404	0.02948	0.1991	1.98E-06	3656	GCST90001425	IgD- CD38br %lymphocyte	22.6819
rs79812543	3	157649504	A	G	0.3801	0.08244	0.0197	4.16E-06	3656	GCST90001425	IgD- CD38br %lymphocyte	21.2579
rs151009998	3	11712287	A	G	0.2925	0.06183	0.0379	2.32E-06	3656	GCST90001425	IgD- CD38br %lymphocyte	22.3796
rs76624801	6	41935797	C	A	-2.09	0.45	7.00E-04	3.53E-06	3656	GCST90001425	IgD- CD38br %lymphocyte	21.5709
rs187459109	6	40333488	A	G	-1.987	0.4026	8.00E-04	8.32E-07	3656	GCST90001425	IgD- CD38br %lymphocyte	24.3584
rs75346886	7	127285830	T	G	0.3296	0.06986	0.0294	2.48E-06	3656	GCST90001425	IgD- CD38br %lymphocyte	22.2596
rs148377259	7	106306631	C	T	-0.311	0.06449	0.0341	1.47E-06	3656	GCST90001425	IgD- CD38br %lymphocyte	23.2561
rs12340211	9	8531036	G	C	0.2558	0.05361	0.0518	1.91E-06	3656	GCST90001425	IgD- CD38br %lymphocyte	22.7672
rs7294591	12	52932031	T	C	0.1168	0.02391	0.5412	1.09E-06	3656	GCST90001425	IgD- CD38br %lymphocyte	23.8631
rs11609248	12	14317207	G	A	-0.1438	0.02996	0.1916	1.65E-06	3656	GCST90001425	IgD- CD38br %lymphocyte	23.0374
rs72686093	14	22129890	T	C	0.2941	0.06126	0.0382	1.64E-06	3656	GCST90001425	IgD- CD38br %lymphocyte	23.0481
rs4785074	16	59885737	T	C	-0.1289	0.02471	0.635	1.92E-07	3656	GCST90001425	IgD- CD38br %lymphocyte	27.212
rs72834736	16	81821361	C	G	0.3562	0.07723	0.0248	4.12E-06	3656	GCST90001425	IgD- CD38br %lymphocyte	21.2724
rs76348547	22	31013921	T	G	0.3941	0.0823	0.0207	1.75E-06	3656	GCST90001425	IgD- CD38br %lymphocyte	22.9305
rs143785715	1	19500582	T	C	1.034	0.2251	0.0027	4.55E-06	3656	GCST90001426	IgD- CD38dim %lymphocyte	21.1004
rs10922490	1	89286072	C	T	0.516	0.1044	0.0164	8.16E-07	3656	GCST90001426	IgD- CD38dim %lymphocyte	24.4286
rs11687597	2	136926146	G	A	0.1644	0.03007	0.2069	4.86E-08	3656	GCST90001426	IgD- CD38dim %lymphocyte	29.8907
rs7595246	2	238554657	C	T	0.1571	0.03041	0.1893	2.51E-07	3656	GCST90001426	IgD- CD38dim %lymphocyte	26.6882
rs71612685	4	100279851	G	A	0.5092	0.1088	0.0126	2.94E-06	3656	GCST90001426	IgD- CD38dim %lymphocyte	21.9038
rs17405603	5	144608340	T	A	-0.1275	0.02694	0.2842	2.28E-06	3656	GCST90001426	IgD- CD38dim %lymphocyte	22.3988
rs146936090	6	41401285	T	C	1.843	0.3841	8.00E-04	1.66E-06	3656	GCST90001426	IgD- CD38dim %lymphocyte	23.023
rs6972846	7	22048853	T	G	-0.1185	0.02475	0.3885	1.74E-06	3656	GCST90001426	IgD- CD38dim %lymphocyte	22.9238
rs78027513	7	154618679	T	G	0.2746	0.05995	0.0414	4.78E-06	3656	GCST90001426	IgD- CD38dim %lymphocyte	20.9808
rs7840395	8	144984956	G	A	-0.1408	0.02438	0.5715	8.25E-09	3656	GCST90001426	IgD- CD38dim %lymphocyte	33.3532
rs72816858	10	22940992	C	G	0.4384	0.09254	0.0172	2.24E-06	3656	GCST90001426	IgD- CD38dim %lymphocyte	22.4431
rs12298227	12	54786414	C	T	-0.2055	0.04122	0.1013	6.51E-07	3656	GCST90001426	IgD- CD38dim %lymphocyte	24.8547
rs9520836	13	108957063	G	A	0.1281	0.02404	0.5044	1.05E-07	3656	GCST90001426	IgD- CD38dim %lymphocyte	28.3942
rs118086652	15	76646870	G	A	0.38	0.08281	0.0213	4.61E-06	3656	GCST90001426	IgD- CD38dim %lymphocyte	21.0572
rs11653761	17	2716535	T	G	-0.1257	0.02411	0.592	1.93E-07	3656	GCST90001426	IgD- CD38dim %lymphocyte	27.1817
rs61790670	1	84127219	A	C	0.1517	0.02904	0.23	1.84E-07	3656	GCST90001427	IgD- CD38- %lymphocyte	27.2884
rs12128328	1	59700800	C	T	0.1428	0.0306	0.2113	3.17E-06	3656	GCST90001427	IgD- CD38- %lymphocyte	21.7778
rs6723786	2	238550072	G	A	0.1403	0.02729	0.2924	2.84E-07	3656	GCST90001427	IgD- CD38- %lymphocyte	26.4307
rs114551034	2	66709035	A	G	-0.2723	0.05703	0.0509	1.87E-06	3656	GCST90001427	IgD- CD38- %lymphocyte	22.7976
rs72942964	4	134727496	T	C	-1.231	0.2689	0.0021	4.86E-06	3656	GCST90001427	IgD- CD38- %lymphocyte	20.9573
rs17405603	5	144608340	T	A	-0.1322	0.0277	0.2842	1.89E-06	3656	GCST90001427	IgD- CD38- %lymphocyte	22.7774
rs11777835	8	144986103	C	T	-0.1246	0.02505	0.5715	6.83E-07	3656	GCST90001427	IgD- CD38- %lymphocyte	24.7412
rs190799514	8	55620993	C	T	0.391	0.07669	0.0272	3.59E-07	3656	GCST90001427	IgD- CD38- %lymphocyte	25.9942
rs814418	8	9936753	T	C	0.204	0.04436	0.0907	4.40E-06	3656	GCST90001427	IgD- CD38- %lymphocyte	21.1484
rs12426629	12	54797571	G	C	-0.1952	0.04268	0.0989	4.95E-06	3656	GCST90001427	IgD- CD38- %lymphocyte	20.9175
rs9514859	13	109144845	C	G	0.1207	0.025	0.4402	1.44E-06	3656	GCST90001427	IgD- CD38- %lymphocyte	23.3096
rs12874404	13	108993494	G	A	0.1408	0.02668	0.3256	1.38E-07	3656	GCST90001427	IgD- CD38- %lymphocyte	27.8505
rs11653761	17	2716535	T	G	-0.1169	0.0249	0.592	2.78E-06	3656	GCST90001427	IgD- CD38- %lymphocyte	22.041
rs7236090	18	60947111	C	T	0.1163	0.02497	0.5922	3.33E-06	3656	GCST90001427	IgD- CD38- %lymphocyte	21.6931
rs77741094	21	42362418	G	C	-0.5436	0.1119	0.0126	1.24E-06	3656	GCST90001427	IgD- CD38- %lymphocyte	23.5993
rs112904733	1	214958496	T	G	0.1953	0.04221	0.0956	3.85E-06	3657	GCST90001428	IgD- CD38dim %B cell	21.4079
rs9424499	1	233050029	C	G	-0.5857	0.1138	0.0109	2.81E-07	3657	GCST90001428	IgD- CD38dim %B cell	26.489
rs16832731	2	136864703	A	G	0.1484	0.03147	0.1987	2.49E-06	3657	GCST90001428	IgD- CD38dim %B cell	22.2369
rs73205209	3	106275239	C	T	0.3323	0.07083	0.0334	2.82E-06	3657	GCST90001428	IgD- CD38dim %B cell	22.0103
rs111854570	3	8695105	A	G	-0.2872	0.06245	0.0388	4.41E-06	3657	GCST90001428	IgD- CD38dim %B cell	21.1497
rs17405749	5	144609363	T	C	-0.1389	0.02884	0.2374	1.51E-06	3657	GCST90001428	IgD- CD38dim %B cell	23.196
rs75273600	6	125594743	A	G	0.6398	0.1253	0.0093	3.46E-07	3657	GCST90001428	IgD- CD38dim %B cell	26.0727
rs2397752	10	132983821	T	C	-0.136	0.02815	0.248	1.41E-06	3657	GCST90001428	IgD- CD38dim %B cell	23.3411
rs80216562	11	128322602	A	G	-0.3698	0.07231	0.029	3.31E-07	3657	GCST90001428	IgD- CD38dim %B cell	26.1539
rs10743163	11	11033950	A	G	-0.1167	0.02529	0.4035	4.11E-06	3657	GCST90001428	IgD- CD38dim %B cell	21.2934
rs4038038	13	19499423	A	G	0.1177	0.02529	0.359	3.36E-06	3657	GCST90001428	IgD- CD38dim %B cell	21.6598
rs11548656	16	81916912	G	A	-0.1701	0.0366	0.1288	3.48E-06	3657	GCST90001428	IgD- CD38dim %B cell	21.5996
rs75659776	17	49605668	T	C	0.2621	0.05581	0.0515	2.74E-06	3657	GCST90001428	IgD- CD38dim %B cell	22.0551
rs11682311	2	16464977	C	T	-0.1278	0.02599	0.3243	9.11E-07	3656	GCST90001429	IgD+ CD38br %lymphocyte	24.1796
rs140380950	2	105587803	C	T	-0.3597	0.06402	0.0368	2.07E-08	3656	GCST90001429	IgD+ CD38br %lymphocyte	31.5682
rs76112278	4	15915069	A	G	-0.4243	0.08741	0.0194	1.26E-06	3656	GCST90001429	IgD+ CD38br %lymphocyte	23.5626
rs78658073	5	498773	A	G	1.792	0.3659	0.001	1.01E-06	3656	GCST90001429	IgD+ CD38br %lymphocyte	23.9856
rs80330977	5	158276610	A	G	-0.2327	0.04501	0.0814	2.47E-07	3656	GCST90001429	IgD+ CD38br %lymphocyte	26.7285
rs76660971	5	18919526	A	G	-0.1368	0.02874	0.2299	2.03E-06	3656	GCST90001429	IgD+ CD38br %lymphocyte	22.6568
rs117772462	7	48791017	A	T	-0.4644	0.09659	0.0159	1.59E-06	3656	GCST90001429	IgD+ CD38br %lymphocyte	23.1164
rs11185560	7	190115	A	G	-0.2347	0.05014	0.9375	2.96E-06	3656	GCST90001429	IgD+ CD38br %lymphocyte	21.9108
rs10103048	8	130602281	C	A	0.126	0.02692	0.7321	2.99E-06	3656	GCST90001429	IgD+ CD38br %lymphocyte	21.9074
rs1695681	8	118255950	A	C	-0.1213	0.02451	0.5309	7.76E-07	3656	GCST90001429	IgD+ CD38br %lymphocyte	24.4926
rs10832409	11	15377699	A	G	0.1495	0.03227	0.1722	3.74E-06	3656	GCST90001429	IgD+ CD38br %lymphocyte	21.4627
rs11068290	12	110228055	T	C	0.3875	0.07937	0.0231	1.09E-06	3656	GCST90001429	IgD+ CD38br %lymphocyte	23.8359
rs59879144	12	75564449	A	C	-0.4624	0.09688	0.0161	1.89E-06	3656	GCST90001429	IgD+ CD38br %lymphocyte	22.7807
rs3811315	14	22499870	A	T	0.1771	0.03756	0.1157	2.50E-06	3656	GCST90001429	IgD+ CD38br %lymphocyte	22.2324
rs2216762	16	84759446	C	T	-0.1525	0.03097	0.8141	8.88E-07	3656	GCST90001429	IgD+ CD38br %lymphocyte	24.247
rs60521331	17	8639905	A	G	0.1158	0.02425	0.5022	1.86E-06	3656	GCST90001429	IgD+ CD38br %lymphocyte	22.8031
rs143109147	1	40387371	C	T	2.959	0.5843	4.00E-04	4.28E-07	3656	GCST90001430	IgD+ CD38dim %lymphocyte	25.6459
rs28399382	3	115393238	T	C	0.1411	0.0308	0.1982	4.74E-06	3656	GCST90001430	IgD+ CD38dim %lymphocyte	20.9871
rs6831487	4	170331972	G	T	0.1165	0.02467	0.4702	2.42E-06	3656	GCST90001430	IgD+ CD38dim %lymphocyte	22.3004
rs12516105	5	160198880	C	T	0.1502	0.03243	0.1737	3.75E-06	3656	GCST90001430	IgD+ CD38dim %lymphocyte	21.4509
rs62474511	7	123275484	T	A	0.2018	0.04179	0.0927	1.42E-06	3656	GCST90001430	IgD+ CD38dim %lymphocyte	23.3183
rs7840067	8	130582787	C	T	-0.1537	0.03026	0.1978	3.96E-07	3656	GCST90001430	IgD+ CD38dim %lymphocyte	25.7994
rs533239981	8	75515052	C	G	0.3011	0.06365	0.0387	2.32E-06	3656	GCST90001430	IgD+ CD38dim %lymphocyte	22.3782
rs60953943	8	60077245	A	G	-0.4228	0.08863	0.0204	1.91E-06	3656	GCST90001430	IgD+ CD38dim %lymphocyte	22.7567
rs76400856	10	56638876	C	A	0.2233	0.0485	0.0639	4.30E-06	3656	GCST90001430	IgD+ CD38dim %lymphocyte	21.198
rs74151247	10	97801073	A	C	0.348	0.07127	0.0302	1.09E-06	3656	GCST90001430	IgD+ CD38dim %lymphocyte	23.8421
rs75319860	12	110312229	C	T	0.3651	0.07896	0.0249	3.91E-06	3656	GCST90001430	IgD+ CD38dim %lymphocyte	21.3801
rs75474045	13	72428296	A	G	0.503	0.1077	0.0126	3.13E-06	3656	GCST90001430	IgD+ CD38dim %lymphocyte	21.8125
rs12874404	13	108993494	G	A	0.1366	0.02617	0.3256	1.90E-07	3656	GCST90001430	IgD+ CD38dim %lymphocyte	27.2454
rs116844769	14	65713895	A	G	-0.2347	0.04969	0.0662	2.40E-06	3656	GCST90001430	IgD+ CD38dim %lymphocyte	22.3094
rs16974449	16	84754964	A	C	0.1233	0.02445	0.4851	4.78E-07	3656	GCST90001430	IgD+ CD38dim %lymphocyte	25.4313
rs60521331	17	8639905	A	G	0.1214	0.02433	0.5022	6.26E-07	3656	GCST90001430	IgD+ CD38dim %lymphocyte	24.8974
rs11657531	17	2731370	T	C	-0.1167	0.0237	0.4884	8.84E-07	3656	GCST90001430	IgD+ CD38dim %lymphocyte	24.2463
rs655580	19	53039110	A	G	0.1258	0.02423	0.4571	2.19E-07	3656	GCST90001430	IgD+ CD38dim %lymphocyte	26.9559
rs6131010	20	44724305	G	A	-0.1184	0.02588	0.6172	4.95E-06	3656	GCST90001430	IgD+ CD38dim %lymphocyte	20.9303
rs55708924	21	16767346	G	A	-0.4222	0.08736	0.0185	1.40E-06	3656	GCST90001430	IgD+ CD38dim %lymphocyte	23.3567
rs142838362	21	47606966	T	C	0.2463	0.05243	0.0577	2.72E-06	3656	GCST90001430	IgD+ CD38dim %lymphocyte	22.0683
rs35088452	3	8847483	A	C	-0.1352	0.02849	0.7471	2.16E-06	3656	GCST90001431	IgD+ CD38- %lymphocyte	22.52
rs6895553	5	114821667	C	T	-0.199	0.04272	0.0946	3.30E-06	3656	GCST90001431	IgD+ CD38- %lymphocyte	21.6992
rs78009119	5	136421498	G	T	-0.5085	0.1078	0.0137	2.50E-06	3656	GCST90001431	IgD+ CD38- %lymphocyte	22.2507
rs77055472	5	157655991	A	T	-0.2682	0.05762	0.0495	3.36E-06	3656	GCST90001431	IgD+ CD38- %lymphocyte	21.6656
rs12197754	6	130521070	C	T	-0.1427	0.03115	0.2014	4.75E-06	3656	GCST90001431	IgD+ CD38- %lymphocyte	20.9861
rs12146653	11	21411891	C	T	0.1892	0.04126	0.0964	4.66E-06	3656	GCST90001431	IgD+ CD38- %lymphocyte	21.0273
rs12829274	12	129349167	G	A	-0.2515	0.05194	0.0618	1.34E-06	3656	GCST90001431	IgD+ CD38- %lymphocyte	23.4462
rs3730631	12	69228178	C	T	-0.1789	0.03729	0.1288	1.66E-06	3656	GCST90001431	IgD+ CD38- %lymphocyte	23.0163
rs12874404	13	108993494	G	A	0.1714	0.02663	0.3256	1.39E-10	3656	GCST90001431	IgD+ CD38- %lymphocyte	41.4266
rs77762131	14	96205838	C	G	0.3532	0.058	0.045	1.25E-09	3656	GCST90001431	IgD+ CD38- %lymphocyte	37.0839
rs72706301	14	94852219	A	G	0.448	0.09406	0.0179	1.98E-06	3656	GCST90001431	IgD+ CD38- %lymphocyte	22.6854
rs10444793	15	44517689	A	G	-0.4323	0.09225	0.0181	2.89E-06	3656	GCST90001431	IgD+ CD38- %lymphocyte	21.9603
rs28594458	17	2728777	G	C	-0.1135	0.02418	0.4918	2.77E-06	3656	GCST90001431	IgD+ CD38- %lymphocyte	22.0333
rs62235484	21	41083050	A	G	0.4662	0.09386	0.0175	7.14E-07	3656	GCST90001431	IgD+ CD38- %lymphocyte	24.6708
rs78007261	22	45666517	T	C	-0.3003	0.06556	0.0379	4.81E-06	3656	GCST90001431	IgD+ CD38- %lymphocyte	20.9813
rs75766272	1	8009985	T	C	-0.3961	0.08527	0.0201	3.52E-06	3656	GCST90001432	Unsw Mem %lymphocyte	21.5783
rs6557137	6	150197022	T	C	-0.1494	0.03221	0.1838	3.62E-06	3656	GCST90001432	Unsw Mem %lymphocyte	21.5139
rs2956955	8	1552537	C	T	-0.3254	0.06746	0.9661	1.47E-06	3656	GCST90001432	Unsw Mem %lymphocyte	23.2671
rs141247883	8	144986071	G	A	-0.3185	0.06842	0.0319	3.35E-06	3656	GCST90001432	Unsw Mem %lymphocyte	21.6697
rs11794578	9	808529	G	T	0.1189	0.02437	0.4521	1.12E-06	3656	GCST90001432	Unsw Mem %lymphocyte	23.8041
rs143553941	12	109368119	C	G	0.501	0.107	0.013	2.96E-06	3656	GCST90001432	Unsw Mem %lymphocyte	21.9234
rs12829274	12	129349167	G	A	-0.2536	0.0511	0.0618	7.31E-07	3656	GCST90001432	Unsw Mem %lymphocyte	24.6296
rs73192651	13	50212885	T	C	0.5455	0.08807	0.02	6.54E-10	3656	GCST90001432	Unsw Mem %lymphocyte	38.3649
rs12874404	13	108993494	G	A	0.1827	0.02625	0.3256	4.02E-12	3656	GCST90001432	Unsw Mem %lymphocyte	48.4416
rs557577736	13	46224092	G	A	1.799	0.3838	0.001	2.86E-06	3656	GCST90001432	Unsw Mem %lymphocyte	21.9711
rs77762131	14	96205838	C	G	0.3287	0.05701	0.045	8.75E-09	3656	GCST90001432	Unsw Mem %lymphocyte	33.2428
rs8014978	14	94936964	C	T	-0.1203	0.02463	0.5737	1.08E-06	3656	GCST90001432	Unsw Mem %lymphocyte	23.8563
rs112135308	16	86794463	G	C	0.416	0.08833	0.0174	2.57E-06	3656	GCST90001432	Unsw Mem %lymphocyte	22.1804
rs11657759	17	2715961	C	A	-0.1271	0.02394	0.4903	1.16E-07	3656	GCST90001432	Unsw Mem %lymphocyte	28.1866
rs7254039	19	14993354	A	G	-0.2695	0.05778	0.0435	3.21E-06	3656	GCST90001432	Unsw Mem %lymphocyte	21.7552
rs6032660	20	44730245	A	G	-0.1525	0.02629	0.6359	7.20E-09	3656	GCST90001432	Unsw Mem %lymphocyte	33.6479
rs55712190	22	22613458	T	C	0.2264	0.04694	0.074	1.47E-06	3656	GCST90001432	Unsw Mem %lymphocyte	23.2631
rs2789568	1	217179038	C	T	-0.2462	0.04816	0.0706	3.33E-07	3656	GCST90001433	IgD- CD27- %lymphocyte	26.1338
rs113442137	1	160254955	A	G	-0.2734	0.0574	0.0472	1.97E-06	3656	GCST90001433	IgD- CD27- %lymphocyte	22.6868
rs185621536	1	113524501	T	C	-0.3248	0.07016	0.0312	3.80E-06	3656	GCST90001433	IgD- CD27- %lymphocyte	21.4315
rs7606024	2	56616595	A	T	-0.1469	0.03041	0.7882	1.42E-06	3656	GCST90001433	IgD- CD27- %lymphocyte	23.3352
rs35574803	3	32533246	C	T	-0.3044	0.05397	0.0562	1.83E-08	3656	GCST90001433	IgD- CD27- %lymphocyte	31.8115
rs78756830	4	99437210	C	T	0.4221	0.08746	0.0194	1.45E-06	3656	GCST90001433	IgD- CD27- %lymphocyte	23.2923
rs12654363	5	84064142	T	C	-0.2241	0.04812	0.9301	3.31E-06	3656	GCST90001433	IgD- CD27- %lymphocyte	21.6886
rs191610741	6	4201348	T	C	-0.3731	0.08152	0.0257	4.87E-06	3656	GCST90001433	IgD- CD27- %lymphocyte	20.947
rs78763642	9	25294308	A	G	-0.3442	0.07449	0.0279	3.97E-06	3656	GCST90001433	IgD- CD27- %lymphocyte	21.3514
rs2250246	12	6553016	G	A	0.1325	0.02454	0.5341	7.13E-08	3656	GCST90001433	IgD- CD27- %lymphocyte	29.153
rs4941188	18	60857029	A	G	-0.1285	0.02642	0.6726	1.20E-06	3656	GCST90001433	IgD- CD27- %lymphocyte	23.656
rs111407982	19	8814367	T	C	-0.1612	0.03377	0.1551	1.87E-06	3656	GCST90001433	IgD- CD27- %lymphocyte	22.786
rs7260348	19	15011442	C	T	-0.2227	0.04722	0.0722	2.50E-06	3656	GCST90001433	IgD- CD27- %lymphocyte	22.2427
rs77126700	20	47313887	C	T	0.3695	0.08021	0.0239	4.23E-06	3656	GCST90001433	IgD- CD27- %lymphocyte	21.2213
rs4810485	20	44747947	G	T	0.317	0.02622	0.6313	4.98E-33	3656	GCST90001433	IgD- CD27- %lymphocyte	146.168
rs7595246	2	238554657	C	T	0.1684	0.03143	0.1893	8.92E-08	3656	GCST90001434	Sw mem %lymphocyte	28.7075
rs1519526	2	136967396	C	T	0.1674	0.03168	0.1957	1.34E-07	3656	GCST90001434	Sw mem %lymphocyte	27.9216
rs7640978	3	32533010	T	C	0.1649	0.0355	0.1493	3.54E-06	3656	GCST90001434	Sw mem %lymphocyte	21.5767
rs17405603	5	144608340	T	A	-0.1343	0.02781	0.2842	1.44E-06	3656	GCST90001434	Sw mem %lymphocyte	23.3212
rs190799514	8	55620993	C	T	0.3656	0.07711	0.0272	2.20E-06	3656	GCST90001434	Sw mem %lymphocyte	22.4797
rs7840395	8	144984956	G	A	-0.1437	0.02516	0.5715	1.21E-08	3656	GCST90001434	Sw mem %lymphocyte	32.6206
rs118076634	11	94589940	T	C	1.115	0.2283	0.0025	1.08E-06	3656	GCST90001434	Sw mem %lymphocyte	23.8527
rs12426629	12	54797571	G	C	-0.2182	0.04316	0.0989	4.52E-07	3656	GCST90001434	Sw mem %lymphocyte	25.5592
rs9520836	13	108957063	G	A	0.1567	0.02479	0.5044	2.91E-10	3656	GCST90001434	Sw mem %lymphocyte	39.9563
rs11653761	17	2716535	T	G	-0.1491	0.02489	0.592	2.30E-09	3656	GCST90001434	Sw mem %lymphocyte	35.8844
rs141365416	1	102236814	T	C	2.328	0.4961	5.00E-04	2.79E-06	3657	GCST90001435	PB/PC %lymphocyte	22.0205
rs148362575	2	187165335	T	A	2.608	0.5526	8.00E-04	2.47E-06	3657	GCST90001435	PB/PC %lymphocyte	22.2738
rs116540222	3	117331256	T	C	1.756	0.3749	0.0011	2.92E-06	3657	GCST90001435	PB/PC %lymphocyte	21.9391
rs7449190	5	1297918	C	T	0.1298	0.028	0.7401	3.67E-06	3657	GCST90001435	PB/PC %lymphocyte	21.4898
rs61294310	6	5266557	G	A	0.5223	0.1088	0.0124	1.65E-06	3657	GCST90001435	PB/PC %lymphocyte	23.0453
rs13244540	7	151002534	T	G	0.2681	0.05848	0.0447	4.70E-06	3657	GCST90001435	PB/PC %lymphocyte	21.0174
rs74326785	8	24549984	C	T	0.351	0.07464	0.0279	2.65E-06	3657	GCST90001435	PB/PC %lymphocyte	22.1142
rs3138500	9	92219945	T	C	-0.2314	0.04918	0.0678	2.62E-06	3657	GCST90001435	PB/PC %lymphocyte	22.1386
rs12412378	10	130483163	A	C	-0.1755	0.03276	0.1608	9.04E-08	3657	GCST90001435	PB/PC %lymphocyte	28.699
rs55728331	11	117526440	A	G	1.624	0.3466	0.0015	2.91E-06	3657	GCST90001435	PB/PC %lymphocyte	21.9541
rs4785074	16	59885737	T	C	-0.1403	0.02562	0.6349	4.62E-08	3657	GCST90001435	PB/PC %lymphocyte	29.9887
rs7255292	19	49529379	C	T	-0.1601	0.035	0.853	4.95E-06	3657	GCST90001435	PB/PC %lymphocyte	20.9241
rs11089305	22	19729361	G	A	0.1295	0.02684	0.2882	1.45E-06	3657	GCST90001435	PB/PC %lymphocyte	23.2795
rs75766272	1	8009985	T	C	-0.3971	0.08543	0.0201	3.46E-06	3656	GCST90001436	Memory B cell %lymphocyte	21.6062
rs12636848	3	147613080	G	T	0.1242	0.02655	0.3031	2.98E-06	3656	GCST90001436	Memory B cell %lymphocyte	21.8834
rs143003356	4	142016471	A	G	-0.5299	0.1157	0.0115	4.79E-06	3656	GCST90001436	Memory B cell %lymphocyte	20.9759
rs17708396	5	148410250	A	C	2.518	0.5212	5.00E-04	1.41E-06	3656	GCST90001436	Memory B cell %lymphocyte	23.3401
rs74505387	6	101891742	C	T	-0.2033	0.03964	0.1057	3.08E-07	3656	GCST90001436	Memory B cell %lymphocyte	26.3031
rs34173062	8	145158607	A	G	0.1453	0.02991	0.2153	1.24E-06	3656	GCST90001436	Memory B cell %lymphocyte	23.5993
rs12763172	10	85447519	C	T	0.132	0.02749	0.7213	1.64E-06	3656	GCST90001436	Memory B cell %lymphocyte	23.0568
rs10791220	11	132145598	G	A	-0.1793	0.03894	0.1134	4.28E-06	3656	GCST90001436	Memory B cell %lymphocyte	21.2016
rs557577736	13	46224092	G	A	1.799	0.3851	0.001	3.11E-06	3656	GCST90001436	Memory B cell %lymphocyte	21.823
rs12874404	13	108993494	G	A	0.2221	0.0262	0.3256	3.31E-17	3656	GCST90001436	Memory B cell %lymphocyte	71.8612
rs73192651	13	50212885	T	C	0.442	0.08807	0.02	5.44E-07	3656	GCST90001436	Memory B cell %lymphocyte	25.1877
rs77762131	14	96205838	C	G	0.3049	0.05737	0.045	1.13E-07	3656	GCST90001436	Memory B cell %lymphocyte	28.2452
rs974368	14	63009549	A	G	0.1136	0.02464	0.5141	4.17E-06	3656	GCST90001436	Memory B cell %lymphocyte	21.2557
rs139196765	15	24733764	G	A	1.237	0.2495	0.0025	7.49E-07	3656	GCST90001436	Memory B cell %lymphocyte	24.5809
rs11653761	17	2716535	T	G	-0.1359	0.02451	0.592	3.17E-08	3656	GCST90001436	Memory B cell %lymphocyte	30.7434
rs7254039	19	14993354	A	G	-0.2668	0.05819	0.0435	4.68E-06	3656	GCST90001436	Memory B cell %lymphocyte	21.022
rs551529415	19	1157330	T	C	-0.5751	0.124	0.01	3.62E-06	3656	GCST90001436	Memory B cell %lymphocyte	21.5101
rs3810559	20	3207749	G	T	-0.1132	0.02457	0.5444	4.24E-06	3656	GCST90001436	Memory B cell %lymphocyte	21.2267
rs4640493	22	45387786	T	A	0.1493	0.03234	0.83	4.01E-06	3656	GCST90001436	Memory B cell %lymphocyte	21.3128
rs115204570	5	135756457	T	G	-0.479	0.1028	0.0161	3.27E-06	3656	GCST90001437	Naive-mature B cell %lymphocyte	21.7112
rs17056318	5	158285953	C	T	-0.2266	0.04592	0.081	8.39E-07	3656	GCST90001437	Naive-mature B cell %lymphocyte	24.351
rs35607968	7	67653879	T	C	0.1611	0.03434	0.1536	2.83E-06	3656	GCST90001437	Naive-mature B cell %lymphocyte	22.0085
rs140197720	7	108191234	T	C	0.4648	0.1016	0.0153	4.94E-06	3656	GCST90001437	Naive-mature B cell %lymphocyte	20.9288
rs2395904	8	130617819	G	T	-0.1504	0.02772	0.2657	6.15E-08	3656	GCST90001437	Naive-mature B cell %lymphocyte	29.4381
rs533239981	8	75515052	C	G	0.3348	0.06479	0.0387	2.50E-07	3656	GCST90001437	Naive-mature B cell %lymphocyte	26.7027
rs2978582	8	35485504	C	T	0.1509	0.0316	0.1969	1.85E-06	3656	GCST90001437	Naive-mature B cell %lymphocyte	22.8036
rs74151247	10	97801073	A	C	0.3341	0.07265	0.0302	4.39E-06	3656	GCST90001437	Naive-mature B cell %lymphocyte	21.1486
rs74397782	12	25018659	A	G	-0.3176	0.06621	0.0343	1.68E-06	3656	GCST90001437	Naive-mature B cell %lymphocyte	23.0099
rs78433555	12	107821321	A	C	0.2756	0.05706	0.0501	1.42E-06	3656	GCST90001437	Naive-mature B cell %lymphocyte	23.3289
rs116844769	14	65713895	A	G	-0.2342	0.05066	0.0662	3.92E-06	3656	GCST90001437	Naive-mature B cell %lymphocyte	21.3719
rs112850074	14	103229069	G	A	0.3445	0.07141	0.031	1.46E-06	3656	GCST90001437	Naive-mature B cell %lymphocyte	23.2734
rs4805840	19	33468482	G	A	-0.1599	0.03309	0.823	1.42E-06	3656	GCST90001437	Naive-mature B cell %lymphocyte	23.3509
rs77848220	1	61251434	T	C	0.405	0.08232	0.0219	9.04E-07	3656	GCST90001438	IgD- CD38dim AC	24.2047
rs7595246	2	238554657	C	T	0.14	0.03035	0.1893	4.09E-06	3656	GCST90001438	IgD- CD38dim AC	21.2784
rs115414430	2	36720835	G	C	0.3388	0.07271	0.0286	3.29E-06	3656	GCST90001438	IgD- CD38dim AC	21.7119
rs1519524	2	136934125	A	T	0.141	0.02892	0.2246	1.12E-06	3656	GCST90001438	IgD- CD38dim AC	23.7707
rs141352577	3	8492010	T	C	0.3656	0.07671	0.0235	1.96E-06	3656	GCST90001438	IgD- CD38dim AC	22.7148
rs7840395	8	144984956	G	A	-0.1267	0.02425	0.5715	1.85E-07	3656	GCST90001438	IgD- CD38dim AC	27.2979
rs16925715	10	53772842	C	T	-0.1298	0.02698	0.2824	1.56E-06	3656	GCST90001438	IgD- CD38dim AC	23.1454
rs149006488	11	67523715	G	C	-0.1579	0.03413	0.1496	3.84E-06	3656	GCST90001438	IgD- CD38dim AC	21.4038
rs61910510	11	130557122	T	C	0.3355	0.07014	0.0295	1.79E-06	3656	GCST90001438	IgD- CD38dim AC	22.8799
rs4936106	11	130360402	G	C	0.3309	0.07134	0.0289	3.63E-06	3656	GCST90001438	IgD- CD38dim AC	21.5143
rs73178168	13	47809629	T	C	0.1583	0.03258	0.1703	1.24E-06	3656	GCST90001438	IgD- CD38dim AC	23.608
rs192544457	13	42337460	A	G	0.8492	0.1563	0.006	5.92E-08	3656	GCST90001438	IgD- CD38dim AC	29.519
rs9520836	13	108957063	G	A	0.1117	0.02394	0.5044	3.14E-06	3656	GCST90001438	IgD- CD38dim AC	21.77
rs11653761	17	2716535	T	G	-0.1121	0.02405	0.592	3.29E-06	3656	GCST90001438	IgD- CD38dim AC	21.7261
rs78893742	20	36100011	A	G	0.6139	0.1321	0.0081	3.48E-06	3656	GCST90001438	IgD- CD38dim AC	21.5968
rs75766272	1	8009985	T	C	-0.4103	0.08583	0.0201	1.82E-06	3656	GCST90001439	IgD+ CD24+ %lymphocyte	22.852
rs2015983	2	237150166	C	A	-0.1746	0.03658	0.8771	1.87E-06	3656	GCST90001439	IgD+ CD24+ %lymphocyte	22.7825
rs183466766	13	108710731	A	G	0.2998	0.06089	0.0402	8.90E-07	3656	GCST90001439	IgD+ CD24+ %lymphocyte	24.2422
rs12874404	13	108993494	G	A	0.2335	0.02632	0.3256	1.09E-18	3656	GCST90001439	IgD+ CD24+ %lymphocyte	78.7049
rs73192651	13	50212885	T	C	0.4819	0.08877	0.02	6.07E-08	3656	GCST90001439	IgD+ CD24+ %lymphocyte	29.4701
rs77762131	14	96205838	C	G	0.3082	0.05742	0.045	8.52E-08	3656	GCST90001439	IgD+ CD24+ %lymphocyte	28.8097
rs11657118	17	2714118	C	T	-0.1428	0.02416	0.475	3.70E-09	3656	GCST90001439	IgD+ CD24+ %lymphocyte	34.9351
rs55756125	1	59740965	C	T	0.1417	0.0299	0.2289	2.22E-06	3656	GCST90001440	IgD- CD24- %lymphocyte	22.4594
rs72990172	2	238526279	A	G	0.1576	0.03306	0.1711	1.93E-06	3656	GCST90001440	IgD- CD24- %lymphocyte	22.7251
rs807894	6	164610887	G	T	0.1202	0.02568	0.5868	3.00E-06	3656	GCST90001440	IgD- CD24- %lymphocyte	21.9088
rs9398107	6	107155687	G	A	0.2699	0.05578	0.0555	1.36E-06	3656	GCST90001440	IgD- CD24- %lymphocyte	23.4126
rs75464772	6	19788226	T	C	-0.328	0.07098	0.0325	3.94E-06	3656	GCST90001440	IgD- CD24- %lymphocyte	21.3538
rs73277142	12	11974332	T	C	0.2673	0.05558	0.0555	1.58E-06	3656	GCST90001440	IgD- CD24- %lymphocyte	23.1292
rs75150138	16	49238584	A	T	-0.2581	0.05593	0.0517	4.05E-06	3656	GCST90001440	IgD- CD24- %lymphocyte	21.2954
rs11862268	16	81239867	A	G	0.4267	0.09042	0.0187	2.46E-06	3656	GCST90001440	IgD- CD24- %lymphocyte	22.2698
rs58904842	16	3463156	A	C	-0.1174	0.02499	0.4768	2.72E-06	3656	GCST90001440	IgD- CD24- %lymphocyte	22.0701
rs30146	16	14342183	C	T	-0.4244	0.09112	0.0198	3.31E-06	3656	GCST90001440	IgD- CD24- %lymphocyte	21.6932
rs8098848	18	60857793	T	C	-0.1264	0.02668	0.6704	2.24E-06	3656	GCST90001440	IgD- CD24- %lymphocyte	22.4451
rs16837671	2	206655953	G	T	-0.2649	0.05732	0.0494	3.95E-06	3656	GCST90001441	IgD+ CD24- %lymphocyte	21.3576
rs34712193	3	1814140	T	A	0.1567	0.03246	0.1644	1.45E-06	3656	GCST90001441	IgD+ CD24- %lymphocyte	23.3046
rs140523784	6	16887609	T	C	0.1447	0.03153	0.1864	4.58E-06	3656	GCST90001441	IgD+ CD24- %lymphocyte	21.0615
rs9354413	6	67039330	C	T	0.1258	0.02705	0.2964	3.44E-06	3656	GCST90001441	IgD+ CD24- %lymphocyte	21.6285
rs4361609	6	31240635	C	G	-0.2163	0.04242	0.1131	3.57E-07	3656	GCST90001441	IgD+ CD24- %lymphocyte	25.9999
rs111830700	7	121332400	A	G	0.2933	0.0634	0.0377	3.86E-06	3656	GCST90001441	IgD+ CD24- %lymphocyte	21.4016
rs34910780	7	77469688	T	A	-0.282	0.05676	0.048	7.03E-07	3656	GCST90001441	IgD+ CD24- %lymphocyte	24.6839
rs12542190	8	130594761	C	A	-0.1572	0.03051	0.1943	2.72E-07	3656	GCST90001441	IgD+ CD24- %lymphocyte	26.5473
rs533239981	8	75515052	C	G	0.3428	0.06378	0.0387	8.20E-08	3656	GCST90001441	IgD+ CD24- %lymphocyte	28.8877
rs76578043	13	105214810	A	G	0.3251	0.06938	0.0298	2.90E-06	3656	GCST90001441	IgD+ CD24- %lymphocyte	21.9566
rs2994690	14	95363646	C	G	0.1312	0.02819	0.2462	3.38E-06	3656	GCST90001441	IgD+ CD24- %lymphocyte	21.661
rs116844769	14	65713895	A	G	-0.232	0.04979	0.0662	3.28E-06	3656	GCST90001441	IgD+ CD24- %lymphocyte	21.7116
rs9900847	17	2717218	C	T	-0.1133	0.02454	0.6041	4.06E-06	3656	GCST90001441	IgD+ CD24- %lymphocyte	21.3162
rs12939565	17	38038389	T	A	-0.1318	0.02761	0.4267	1.87E-06	3656	GCST90001441	IgD+ CD24- %lymphocyte	22.7876
rs4805840	19	33468482	G	A	-0.152	0.03242	0.823	2.86E-06	3656	GCST90001441	IgD+ CD24- %lymphocyte	21.9817
rs6131010	20	44724305	G	A	-0.1285	0.0258	0.6172	6.64E-07	3656	GCST90001441	IgD+ CD24- %lymphocyte	24.8066
rs75766272	1	8009985	T	C	-0.4263	0.08511	0.0201	5.73E-07	3656	GCST90001442	CD24+ CD27+ %lymphocyte	25.0882
rs112542522	2	4031340	A	G	0.6143	0.1326	0.0082	3.73E-06	3656	GCST90001442	CD24+ CD27+ %lymphocyte	21.4622
rs12636848	3	147613080	G	T	0.1237	0.02646	0.3031	3.03E-06	3656	GCST90001442	CD24+ CD27+ %lymphocyte	21.8554
rs4689417	4	4392393	A	C	-0.1241	0.02671	0.2961	3.51E-06	3656	GCST90001442	CD24+ CD27+ %lymphocyte	21.5872
rs17708396	5	148410250	A	C	2.517	0.5195	5.00E-04	1.32E-06	3656	GCST90001442	CD24+ CD27+ %lymphocyte	23.4744
rs4076316	6	167859623	A	T	-0.1287	0.027	0.3005	1.96E-06	3656	GCST90001442	CD24+ CD27+ %lymphocyte	22.7211
rs74505387	6	101891742	C	T	-0.1838	0.03954	0.1057	3.48E-06	3656	GCST90001442	CD24+ CD27+ %lymphocyte	21.6082
rs144625305	7	7871676	T	C	0.6284	0.1342	0.0086	2.95E-06	3656	GCST90001442	CD24+ CD27+ %lymphocyte	21.9264
rs6997704	8	140978857	G	A	0.1127	0.02386	0.4707	2.41E-06	3656	GCST90001442	CD24+ CD27+ %lymphocyte	22.3104
rs4763704	12	11698759	A	G	0.3787	0.08058	0.9772	2.70E-06	3656	GCST90001442	CD24+ CD27+ %lymphocyte	22.087
rs12829274	12	129349167	G	A	-0.2708	0.05111	0.0618	1.24E-07	3656	GCST90001442	CD24+ CD27+ %lymphocyte	28.0728
rs12874404	13	108993494	G	A	0.2114	0.02614	0.3256	8.09E-16	3656	GCST90001442	CD24+ CD27+ %lymphocyte	65.4032
rs557577736	13	46224092	G	A	1.814	0.3838	0.001	2.37E-06	3656	GCST90001442	CD24+ CD27+ %lymphocyte	22.339
rs73192651	13	50212885	T	C	0.5056	0.08768	0.02	8.75E-09	3656	GCST90001442	CD24+ CD27+ %lymphocyte	33.2516
rs9578529	13	23613190	G	A	-0.1323	0.02804	0.2676	2.49E-06	3656	GCST90001442	CD24+ CD27+ %lymphocyte	22.262
rs77762131	14	96205838	C	G	0.3074	0.05717	0.045	8.06E-08	3656	GCST90001442	CD24+ CD27+ %lymphocyte	28.9115
rs11657759	17	2715961	C	A	-0.1352	0.02397	0.4903	1.81E-08	3656	GCST90001442	CD24+ CD27+ %lymphocyte	31.8139
rs7254039	19	14993354	A	G	-0.2739	0.05798	0.0435	2.40E-06	3656	GCST90001442	CD24+ CD27+ %lymphocyte	22.3166
rs6712095	2	205623497	T	G	0.3643	0.07946	0.0246	4.71E-06	3657	GCST90001443	CD20- %lymphocyte	21.0194
rs186229706	4	2029089	T	G	0.4826	0.1045	0.0142	3.97E-06	3657	GCST90001443	CD20- %lymphocyte	21.3276
rs9273241	6	32614025	T	C	0.179	0.0341	0.5975	1.61E-07	3657	GCST90001443	CD20- %lymphocyte	27.5548
rs7773849	6	128553518	G	A	1.534	0.2821	0.0018	5.81E-08	3657	GCST90001443	CD20- %lymphocyte	29.5695
rs72825207	10	62909955	A	T	0.513	0.1061	0.0149	1.38E-06	3657	GCST90001443	CD20- %lymphocyte	23.3778
rs147937648	12	82008771	T	C	-0.7403	0.1583	0.0059	3.02E-06	3657	GCST90001443	CD20- %lymphocyte	21.8702
rs77553819	13	24882401	C	G	-0.1257	0.02688	0.2863	3.00E-06	3657	GCST90001443	CD20- %lymphocyte	21.8681
rs12432015	14	49052782	C	T	-0.1712	0.0373	0.118	4.57E-06	3657	GCST90001443	CD20- %lymphocyte	21.0664
rs4244568	15	39319915	G	T	-0.1244	0.02611	0.3414	1.99E-06	3657	GCST90001443	CD20- %lymphocyte	22.7001
rs4782702	16	85477299	G	A	0.4085	0.0875	0.9802	3.15E-06	3657	GCST90001443	CD20- %lymphocyte	21.7956
rs6052993	20	4944838	G	C	-0.1132	0.02459	0.4371	4.25E-06	3657	GCST90001443	CD20- %lymphocyte	21.1922
rs75839951	2	34491589	G	T	-0.2457	0.05199	0.0585	2.38E-06	3658	GCST90001444	CD20- CD38- %lymphocyte	22.3342
rs182720746	4	113092883	T	C	0.6295	0.1319	0.0089	1.89E-06	3658	GCST90001444	CD20- CD38- %lymphocyte	22.7773
rs2339996	5	173070505	A	G	-0.1476	0.02879	0.7802	3.12E-07	3658	GCST90001444	CD20- CD38- %lymphocyte	26.2839
rs72492305	6	32509333	T	C	0.2022	0.0416	0.6662	1.22E-06	3658	GCST90001444	CD20- CD38- %lymphocyte	23.6252
rs118073973	9	19948908	A	T	0.2924	0.06168	0.0402	2.21E-06	3658	GCST90001444	CD20- CD38- %lymphocyte	22.4733
rs55767134	10	17048435	C	G	-0.1443	0.03132	0.1837	4.19E-06	3658	GCST90001444	CD20- CD38- %lymphocyte	21.227
rs34666228	11	123385425	T	G	0.1512	0.02817	0.2346	8.46E-08	3658	GCST90001444	CD20- CD38- %lymphocyte	28.8091
rs78301150	12	82233392	A	G	-1.031	0.2228	0.0033	3.85E-06	3658	GCST90001444	CD20- CD38- %lymphocyte	21.4135
rs117308259	14	31993501	C	T	-0.7613	0.1499	0.0066	4.02E-07	3658	GCST90001444	CD20- CD38- %lymphocyte	25.7934
rs16955339	17	52971060	T	G	0.3075	0.06234	0.0377	8.46E-07	3658	GCST90001444	CD20- CD38- %lymphocyte	24.3308
rs77510701	18	34838106	A	C	-0.2605	0.05636	0.0484	3.92E-06	3658	GCST90001444	CD20- CD38- %lymphocyte	21.3636
rs80339814	19	53396009	C	T	-0.2259	0.04752	0.0794	2.08E-06	3658	GCST90001444	CD20- CD38- %lymphocyte	22.5985
rs6125184	20	46576714	A	G	-0.1164	0.02472	0.5914	2.61E-06	3658	GCST90001444	CD20- CD38- %lymphocyte	22.1722
rs36071180	20	765164	A	G	0.1556	0.03334	0.1597	3.19E-06	3658	GCST90001444	CD20- CD38- %lymphocyte	21.7815
rs4691920	4	164351901	C	G	-0.9757	0.207	0.9962	2.53E-06	3657	GCST90001445	IgD- CD38- %B cell	22.2173
rs7726548	5	116807553	G	T	-0.1903	0.04045	0.103	2.65E-06	3657	GCST90001445	IgD- CD38- %B cell	22.133
rs17405603	5	144608340	T	A	-0.1414	0.02769	0.2841	3.47E-07	3657	GCST90001445	IgD- CD38- %B cell	26.0767
rs62417843	6	91779902	C	T	-0.2629	0.05605	0.0502	2.82E-06	3657	GCST90001445	IgD- CD38- %B cell	22.0004
rs9265864	6	31312747	T	C	-0.1444	0.03125	0.4642	3.98E-06	3657	GCST90001445	IgD- CD38- %B cell	21.3518
rs2450220	8	119323401	T	C	0.1668	0.03177	0.816	1.61E-07	3657	GCST90001445	IgD- CD38- %B cell	27.565
rs140191306	9	2570753	T	C	-0.4466	0.09399	0.0179	2.10E-06	3657	GCST90001445	IgD- CD38- %B cell	22.5774
rs11068290	12	110228055	T	C	-0.3746	0.0813	0.0231	4.21E-06	3657	GCST90001445	IgD- CD38- %B cell	21.2302
rs7994585	13	111083495	C	G	-0.1137	0.02485	0.4839	4.95E-06	3657	GCST90001445	IgD- CD38- %B cell	20.9348
rs7215243	17	78261805	G	A	0.1743	0.03642	0.1328	1.78E-06	3657	GCST90001445	IgD- CD38- %B cell	22.9042
rs77146037	1	178195174	G	A	-0.2726	0.05953	0.0472	4.82E-06	3656	GCST90001446	IgD- CD38- AC	20.9691
rs61790670	1	84127219	A	C	0.142	0.0294	0.23	1.41E-06	3656	GCST90001446	IgD- CD38- AC	23.3282
rs114551034	2	66709035	A	G	-0.2926	0.05767	0.0509	4.08E-07	3656	GCST90001446	IgD- CD38- AC	25.7424
rs115218350	3	104146883	A	T	-1.898	0.408	8.00E-04	3.41E-06	3656	GCST90001446	IgD- CD38- AC	21.6407
rs56741207	4	134733663	G	C	-1.445	0.2907	0.0018	7.04E-07	3656	GCST90001446	IgD- CD38- AC	24.7085
rs4697617	4	25771115	A	G	0.1401	0.02742	0.7103	3.39E-07	3656	GCST90001446	IgD- CD38- AC	26.1061
rs62521107	8	118851954	T	C	-0.2685	0.05455	0.058	8.91E-07	3656	GCST90001446	IgD- CD38- AC	24.227
rs421516	17	63135589	A	C	-0.3138	0.06366	0.9583	8.60E-07	3656	GCST90001446	IgD- CD38- AC	24.2981
rs77741094	21	42362418	G	C	-0.627	0.1131	0.0126	3.14E-08	3656	GCST90001446	IgD- CD38- AC	30.7333
rs144295598	22	45164171	A	G	0.5677	0.1226	0.0103	3.78E-06	3656	GCST90001446	IgD- CD38- AC	21.4416
rs74907325	1	218429679	T	A	0.2307	0.04822	0.0666	1.79E-06	3657	GCST90001447	IgD+ CD38br %B cell	22.8897
rs16867231	2	181050023	A	G	-0.547	0.1138	0.0108	1.60E-06	3657	GCST90001447	IgD+ CD38br %B cell	23.1042
rs140380950	2	105587803	C	T	-0.3401	0.06356	0.0368	9.31E-08	3657	GCST90001447	IgD+ CD38br %B cell	28.6316
rs76112278	4	15915069	A	G	-0.4136	0.08735	0.0194	2.27E-06	3657	GCST90001447	IgD+ CD38br %B cell	22.42
rs28393044	4	157437839	G	C	0.3089	0.06706	0.0334	4.25E-06	3657	GCST90001447	IgD+ CD38br %B cell	21.2182
rs78658073	5	498773	A	G	1.714	0.3719	0.001	4.16E-06	3657	GCST90001447	IgD+ CD38br %B cell	21.2407
rs139996875	5	78010341	T	A	0.6715	0.1465	0.0063	4.69E-06	3657	GCST90001447	IgD+ CD38br %B cell	21.0096
rs13196511	6	44643196	A	G	-0.2113	0.04244	0.0913	6.72E-07	3657	GCST90001447	IgD+ CD38br %B cell	24.7884
rs2362966	10	125560687	C	G	-0.2556	0.05243	0.0556	1.14E-06	3657	GCST90001447	IgD+ CD38br %B cell	23.7663
rs35060907	10	132636158	T	G	-0.1953	0.04025	0.1036	1.28E-06	3657	GCST90001447	IgD+ CD38br %B cell	23.5436
rs59879144	12	75564449	A	C	-0.4658	0.09637	0.0161	1.40E-06	3657	GCST90001447	IgD+ CD38br %B cell	23.3623
rs4903967	14	81485149	A	G	-0.1368	0.02733	0.6906	5.78E-07	3657	GCST90001447	IgD+ CD38br %B cell	25.0549
rs79487320	14	43717096	G	C	-0.6854	0.1392	0.0074	8.88E-07	3657	GCST90001447	IgD+ CD38br %B cell	24.2443
rs2216762	16	84759446	C	T	-0.1464	0.03092	0.8141	2.26E-06	3657	GCST90001447	IgD+ CD38br %B cell	22.4183
rs8059803	16	81603001	A	G	-0.122	0.02577	0.6504	2.29E-06	3657	GCST90001447	IgD+ CD38br %B cell	22.4125
rs72927038	18	51760939	T	C	-0.33	0.06793	0.0335	1.24E-06	3657	GCST90001447	IgD+ CD38br %B cell	23.5996
rs114693598	1	161500712	T	G	-0.1756	0.03803	0.1422	4.06E-06	3020	GCST90001448	CD11c+ monocyte AC	21.3205
rs2404849	1	224272792	G	T	0.1562	0.03041	0.7464	2.98E-07	3020	GCST90001448	CD11c+ monocyte AC	26.3833
rs72724781	1	89327063	G	A	0.9648	0.2024	0.0041	1.95E-06	3020	GCST90001448	CD11c+ monocyte AC	22.7224
rs3040901	2	79926958	T	C	-0.1552	0.03359	0.2225	3.98E-06	3020	GCST90001448	CD11c+ monocyte AC	21.3483
rs2587473	10	72515785	T	C	-0.1429	0.0311	0.2432	4.55E-06	3020	GCST90001448	CD11c+ monocyte AC	21.1127
rs9894233	17	45778747	A	T	-0.3991	0.08574	0.0268	3.38E-06	3020	GCST90001448	CD11c+ monocyte AC	21.6669
rs113451095	17	9975038	C	T	-0.2994	0.06307	0.0472	2.17E-06	3020	GCST90001448	CD11c+ monocyte AC	22.535
rs150248455	21	46373171	A	G	0.25	0.05201	0.0674	1.60E-06	3020	GCST90001448	CD11c+ monocyte AC	23.105
rs191730825	1	46613239	G	A	0.4346	0.08042	0.0292	7.01E-08	3043	GCST90001449	CD11c+ monocyte %monocyte	29.2046
rs115058278	3	101915678	A	T	0.4772	0.1021	0.0168	3.11E-06	3043	GCST90001449	CD11c+ monocyte %monocyte	21.8449
rs74610143	3	172744541	T	C	0.6366	0.1245	0.0125	3.37E-07	3043	GCST90001449	CD11c+ monocyte %monocyte	26.1454
rs35237330	4	182768743	A	G	-0.2147	0.04484	0.0971	1.77E-06	3043	GCST90001449	CD11c+ monocyte %monocyte	22.9262
rs13241407	7	153684820	G	A	-0.28	0.06121	0.0483	4.95E-06	3043	GCST90001449	CD11c+ monocyte %monocyte	20.9253
rs11766273	7	22775663	A	G	0.591	0.1283	0.0115	4.23E-06	3043	GCST90001449	CD11c+ monocyte %monocyte	21.2188
rs73073066	7	23486970	T	C	0.4148	0.08775	0.023	2.38E-06	3043	GCST90001449	CD11c+ monocyte %monocyte	22.3451
rs11610005	12	27966210	G	C	-0.124	0.02698	0.4358	4.53E-06	3043	GCST90001449	CD11c+ monocyte %monocyte	21.1232
rs57566659	12	42973243	C	G	0.3158	0.06253	0.0462	4.67E-07	3043	GCST90001449	CD11c+ monocyte %monocyte	25.5063
rs76968110	14	31160823	A	G	-0.4763	0.0957	0.0189	6.82E-07	3043	GCST90001449	CD11c+ monocyte %monocyte	24.7706
rs117909439	14	29918210	T	C	-0.6761	0.1414	0.0089	1.81E-06	3043	GCST90001449	CD11c+ monocyte %monocyte	22.8625
rs8065103	17	45062476	G	A	0.1465	0.02963	0.7212	8.11E-07	3043	GCST90001449	CD11c+ monocyte %monocyte	24.4462
rs35149557	20	5421681	C	T	0.1579	0.03301	0.198	1.80E-06	3043	GCST90001449	CD11c+ monocyte %monocyte	22.8809
rs4656708	1	169701466	C	A	-0.3696	0.0647	0.0459	1.22E-08	3019	GCST90001450	CD62L- monocyte AC	32.6329
rs4987369	1	169662742	T	G	0.2378	0.03006	0.2774	3.61E-15	3019	GCST90001450	CD62L- monocyte AC	62.5815
rs62167331	2	56524393	A	G	-0.347	0.07464	0.0341	3.48E-06	3019	GCST90001450	CD62L- monocyte AC	21.613
rs13068785	3	74703663	T	C	0.269	0.05861	0.0581	4.62E-06	3019	GCST90001450	CD62L- monocyte AC	21.065
rs11935230	4	136447876	C	G	0.1842	0.03607	0.1686	3.50E-07	3019	GCST90001450	CD62L- monocyte AC	26.0788
rs11249570	5	177033794	A	G	-0.1525	0.02632	0.4581	7.66E-09	3019	GCST90001450	CD62L- monocyte AC	33.5713
rs79930588	5	6308011	G	T	1.724	0.3525	0.0015	1.05E-06	3019	GCST90001450	CD62L- monocyte AC	23.9197
rs528135834	7	41362245	G	T	0.859	0.1829	0.0056	2.75E-06	3019	GCST90001450	CD62L- monocyte AC	22.0576
rs4484736	8	66059237	A	G	-0.1386	0.03012	0.7173	4.37E-06	3019	GCST90001450	CD62L- monocyte AC	21.1747
rs530377	9	135337621	C	T	0.1627	0.03256	0.2211	6.13E-07	3019	GCST90001450	CD62L- monocyte AC	24.9693
rs143153359	9	76145588	T	C	2.05	0.4039	0.0013	4.12E-07	3019	GCST90001450	CD62L- monocyte AC	25.7608
rs4899265	14	69321561	C	A	0.139	0.02858	0.3475	1.21E-06	3019	GCST90001450	CD62L- monocyte AC	23.654
rs149543954	20	15302488	T	G	0.295	0.06108	0.0517	1.43E-06	3019	GCST90001450	CD62L- monocyte AC	23.3263
rs4987360	1	169664867	G	A	0.3359	0.02969	0.2763	4.37E-29	3042	GCST90001451	CD62L- monocyte %monocyte	127.997
rs4656708	1	169701466	C	A	-0.3294	0.06481	0.0457	3.93E-07	3042	GCST90001451	CD62L- monocyte %monocyte	25.8323
rs9859349	3	31661754	A	G	0.227	0.04151	0.1205	4.89E-08	3042	GCST90001451	CD62L- monocyte %monocyte	29.9052
rs36141595	4	32848987	G	A	-0.1512	0.03196	0.2516	2.34E-06	3042	GCST90001451	CD62L- monocyte %monocyte	22.3815
rs1816932	4	56771414	A	G	0.1467	0.02962	0.2855	7.77E-07	3042	GCST90001451	CD62L- monocyte %monocyte	24.5296
rs17624563	5	110456263	G	C	-0.2904	0.05766	0.0569	5.02E-07	3042	GCST90001451	CD62L- monocyte %monocyte	25.3655
rs11249570	5	177033794	A	G	-0.1315	0.02634	0.4578	6.30E-07	3042	GCST90001451	CD62L- monocyte %monocyte	24.9241
rs2399610	5	5737796	G	A	-0.1315	0.02718	0.4988	1.37E-06	3042	GCST90001451	CD62L- monocyte %monocyte	23.4074
rs530377	9	135337621	C	T	0.1614	0.03252	0.2206	7.28E-07	3042	GCST90001451	CD62L- monocyte %monocyte	24.6324
rs7139370	13	109976273	T	C	0.2947	0.0539	0.0676	4.96E-08	3042	GCST90001451	CD62L- monocyte %monocyte	29.8939
rs117309559	14	31030304	G	A	0.5719	0.1203	0.013	2.07E-06	3042	GCST90001451	CD62L- monocyte %monocyte	22.6
rs4899389	14	71667863	A	G	-0.1913	0.03943	0.132	1.28E-06	3042	GCST90001451	CD62L- monocyte %monocyte	23.5384
rs45487297	14	30153119	A	T	0.6623	0.1201	0.0135	3.74E-08	3042	GCST90001451	CD62L- monocyte %monocyte	30.4105
rs7150584	14	58316355	T	C	-0.1787	0.03646	0.1624	9.95E-07	3042	GCST90001451	CD62L- monocyte %monocyte	24.0224
rs9807014	17	76108637	T	C	-0.2057	0.0397	0.1333	2.34E-07	3042	GCST90001451	CD62L- monocyte %monocyte	26.8465
rs2404849	1	224272792	G	T	0.1532	0.03003	0.7463	3.60E-07	3017	GCST90001452	CD11c+ CD62L- monocyte AC	26.026
rs55971447	1	161515326	T	C	-0.1809	0.03084	0.231	4.95E-09	3017	GCST90001452	CD11c+ CD62L- monocyte AC	34.4071
rs72660177	1	34019363	T	C	-0.2006	0.04321	0.1018	3.61E-06	3017	GCST90001452	CD11c+ CD62L- monocyte AC	21.5523
rs72724781	1	89327063	G	A	0.9448	0.2002	0.0041	2.47E-06	3017	GCST90001452	CD11c+ CD62L- monocyte AC	22.2716
rs3040901	2	79926958	T	C	-0.1559	0.03322	0.2224	2.81E-06	3017	GCST90001452	CD11c+ CD62L- monocyte AC	22.0238
rs75220521	6	81660130	G	T	-1.36	0.2904	0.002	2.95E-06	3017	GCST90001452	CD11c+ CD62L- monocyte AC	21.9323
rs11772116	7	23594922	C	G	0.225	0.04872	0.0766	4.02E-06	3017	GCST90001452	CD11c+ CD62L- monocyte AC	21.328
rs76524078	12	26355696	A	G	1.307	0.2836	0.0023	4.24E-06	3017	GCST90001452	CD11c+ CD62L- monocyte AC	21.2392
rs113800324	12	69766606	T	C	0.3099	0.05911	0.05	1.68E-07	3017	GCST90001452	CD11c+ CD62L- monocyte AC	27.4866
rs17474599	13	100593548	T	C	-0.5233	0.1093	0.0146	1.76E-06	3017	GCST90001452	CD11c+ CD62L- monocyte AC	22.9225
rs4359381	15	61748527	C	G	0.2509	0.0547	0.06	4.70E-06	3017	GCST90001452	CD11c+ CD62L- monocyte AC	21.0391
rs12708874	16	66062093	T	A	-0.1526	0.03262	0.7957	3.01E-06	3017	GCST90001452	CD11c+ CD62L- monocyte AC	21.8847
rs9894233	17	45778747	A	T	-0.4108	0.08485	0.0268	1.36E-06	3017	GCST90001452	CD11c+ CD62L- monocyte AC	23.44
rs150248455	21	46373171	A	G	0.2439	0.05149	0.0673	2.27E-06	3017	GCST90001452	CD11c+ CD62L- monocyte AC	22.4377
rs80087840	1	17966505	A	G	-0.6187	0.1345	0.0105	4.37E-06	3040	GCST90001453	CD11c+ CD62L- monocyte %monocyte	21.16
rs191730825	1	46613239	G	A	0.3846	0.08124	0.0293	2.30E-06	3040	GCST90001453	CD11c+ CD62L- monocyte %monocyte	22.4119
rs10924239	1	245721841	A	G	0.207	0.04455	0.0993	3.52E-06	3040	GCST90001453	CD11c+ CD62L- monocyte %monocyte	21.5896
rs114693598	1	161500712	T	G	-0.195	0.03862	0.1418	4.68E-07	3040	GCST90001453	CD11c+ CD62L- monocyte %monocyte	25.4944
rs74610143	3	172744541	T	C	0.5956	0.1263	0.0125	2.52E-06	3040	GCST90001453	CD11c+ CD62L- monocyte %monocyte	22.2384
rs138567833	4	182783833	A	G	-0.2161	0.0466	0.0895	3.69E-06	3040	GCST90001453	CD11c+ CD62L- monocyte %monocyte	21.5049
rs73073066	7	23486970	T	C	0.4544	0.08893	0.0229	3.43E-07	3040	GCST90001453	CD11c+ CD62L- monocyte %monocyte	26.1084
rs1469503	11	112076693	T	A	0.2989	0.06464	0.9564	3.91E-06	3040	GCST90001453	CD11c+ CD62L- monocyte %monocyte	21.382
rs57566659	12	42973243	C	G	0.3077	0.06328	0.0462	1.22E-06	3040	GCST90001453	CD11c+ CD62L- monocyte %monocyte	23.6441
rs1800973	12	69744014	A	C	0.25	0.04806	0.0831	2.11E-07	3040	GCST90001453	CD11c+ CD62L- monocyte %monocyte	27.059
rs11610005	12	27966210	G	C	-0.1298	0.02728	0.4359	2.05E-06	3040	GCST90001453	CD11c+ CD62L- monocyte %monocyte	22.6392
rs62002392	15	37200279	G	A	0.1991	0.04263	0.1118	3.12E-06	3040	GCST90001453	CD11c+ CD62L- monocyte %monocyte	21.8128
rs4468691	17	45064678	G	A	0.1484	0.03016	0.7286	9.13E-07	3040	GCST90001453	CD11c+ CD62L- monocyte %monocyte	24.2106
rs28680389	11	134566275	A	G	0.2396	0.04966	0.0747	1.47E-06	3018	GCST90001454	CD62L- HLA DR++ monocyte AC	23.2788
rs938447	12	108746427	C	T	0.1364	0.02743	0.6473	6.94E-07	3018	GCST90001454	CD62L- HLA DR++ monocyte AC	24.7273
rs148420500	13	76034172	A	G	-0.4212	0.08981	0.0209	2.86E-06	3018	GCST90001454	CD62L- HLA DR++ monocyte AC	21.9952
rs4899265	14	69321561	C	A	0.1267	0.02759	0.3474	4.53E-06	3018	GCST90001454	CD62L- HLA DR++ monocyte AC	21.0887
rs139554006	14	53831558	A	G	0.3934	0.08287	0.0255	2.17E-06	3018	GCST90001454	CD62L- HLA DR++ monocyte AC	22.5359
rs117545845	22	25622885	T	C	0.1995	0.03962	0.1209	5.05E-07	3018	GCST90001454	CD62L- HLA DR++ monocyte AC	25.3546
rs4668750	2	12351867	A	G	0.2764	0.05873	0.0524	2.63E-06	3041	GCST90001455	CD62L- HLA DR++ monocyte %monocyte	22.1491
rs2955643	3	9386094	A	G	0.1248	0.02633	0.4513	2.24E-06	3041	GCST90001455	CD62L- HLA DR++ monocyte %monocyte	22.4661
rs12485444	3	188135783	A	T	0.1287	0.02682	0.4742	1.67E-06	3041	GCST90001455	CD62L- HLA DR++ monocyte %monocyte	23.0271
rs151240896	3	9228763	G	A	-0.2473	0.0512	0.0702	1.43E-06	3041	GCST90001455	CD62L- HLA DR++ monocyte %monocyte	23.3297
rs189575603	4	83340880	C	T	-0.8168	0.1726	0.0059	2.31E-06	3041	GCST90001455	CD62L- HLA DR++ monocyte %monocyte	22.3949
rs1969797	9	85828008	A	T	0.807	0.1756	0.0064	4.49E-06	3041	GCST90001455	CD62L- HLA DR++ monocyte %monocyte	21.1202
rs35079623	14	31868358	C	T	0.3488	0.07433	0.0344	2.81E-06	3041	GCST90001455	CD62L- HLA DR++ monocyte %monocyte	22.0204
rs765044	19	2560423	G	T	0.1523	0.03151	0.2292	1.40E-06	3041	GCST90001455	CD62L- HLA DR++ monocyte %monocyte	23.3616
rs5761319	22	26322953	T	A	0.1333	0.02676	0.479	6.66E-07	3041	GCST90001455	CD62L- HLA DR++ monocyte %monocyte	24.8135
rs561934182	1	103631826	G	C	1.163	0.2505	0.0035	3.61E-06	3019	GCST90001456	CD11c+ HLA DR++ monocyte AC	21.5548
rs2404849	1	224272792	G	T	0.1466	0.03065	0.7464	1.80E-06	3019	GCST90001456	CD11c+ HLA DR++ monocyte AC	22.8774
rs6808893	3	188133439	T	C	-0.1285	0.02714	0.5711	2.31E-06	3019	GCST90001456	CD11c+ HLA DR++ monocyte AC	22.4175
rs548306594	3	87446622	C	T	-0.502	0.1059	0.0187	2.23E-06	3019	GCST90001456	CD11c+ HLA DR++ monocyte AC	22.4706
rs74610143	3	172744541	T	C	0.5811	0.1256	0.0124	3.84E-06	3019	GCST90001456	CD11c+ HLA DR++ monocyte AC	21.4054
rs55651060	6	67292748	T	G	-0.5072	0.1058	0.0157	1.71E-06	3019	GCST90001456	CD11c+ HLA DR++ monocyte AC	22.982
rs2295270	6	47216562	A	G	0.1631	0.03419	0.19	1.92E-06	3019	GCST90001456	CD11c+ HLA DR++ monocyte AC	22.7567
rs151194174	7	20995778	A	G	-0.3754	0.07868	0.0305	1.92E-06	3019	GCST90001456	CD11c+ HLA DR++ monocyte AC	22.7646
rs2587473	10	72515785	T	C	-0.1584	0.03131	0.2433	4.47E-07	3019	GCST90001456	CD11c+ HLA DR++ monocyte AC	25.5944
rs12277397	11	134569102	T	G	0.1863	0.04033	0.1179	4.00E-06	3019	GCST90001456	CD11c+ HLA DR++ monocyte AC	21.3388
rs117545845	22	25622885	T	C	0.189	0.04018	0.1211	2.68E-06	3019	GCST90001456	CD11c+ HLA DR++ monocyte AC	22.126
rs77361483	1	56892198	T	C	0.2544	0.05533	0.0661	4.46E-06	3042	GCST90001457	CD11c+ HLA DR++ monocyte %monocyte	21.1404
rs191730825	1	46613239	G	A	0.3732	0.08142	0.0293	4.75E-06	3042	GCST90001457	CD11c+ HLA DR++ monocyte %monocyte	21.0098
rs6808893	3	188133439	T	C	-0.1582	0.02739	0.5717	8.47E-09	3042	GCST90001457	CD11c+ HLA DR++ monocyte %monocyte	33.3602
rs74610143	3	172744541	T	C	0.6697	0.1264	0.0125	1.26E-07	3042	GCST90001457	CD11c+ HLA DR++ monocyte %monocyte	28.0716
rs35237330	4	182768743	A	G	-0.2309	0.04538	0.0971	3.82E-07	3042	GCST90001457	CD11c+ HLA DR++ monocyte %monocyte	25.8892
rs78175301	7	23629053	G	A	0.4043	0.0873	0.0251	3.79E-06	3042	GCST90001457	CD11c+ HLA DR++ monocyte %monocyte	21.4476
rs11785252	8	117400280	A	C	-0.1459	0.03084	0.7429	2.32E-06	3042	GCST90001457	CD11c+ HLA DR++ monocyte %monocyte	22.3811
rs1469503	11	112076693	T	A	0.304	0.06476	0.9564	2.80E-06	3042	GCST90001457	CD11c+ HLA DR++ monocyte %monocyte	22.036
rs7101558	11	115387449	G	A	-0.3015	0.06462	0.044	3.21E-06	3042	GCST90001457	CD11c+ HLA DR++ monocyte %monocyte	21.7691
rs76968110	14	31160823	A	G	-0.447	0.0967	0.0189	3.95E-06	3042	GCST90001457	CD11c+ HLA DR++ monocyte %monocyte	21.3679
rs9897015	17	45202758	A	G	-0.1267	0.02729	0.3922	3.59E-06	3042	GCST90001457	CD11c+ HLA DR++ monocyte %monocyte	21.5549
rs76376209	17	35215045	T	C	-0.1798	0.03753	0.1418	1.75E-06	3042	GCST90001457	CD11c+ HLA DR++ monocyte %monocyte	22.9521
rs141320646	1	73622958	A	G	0.8749	0.1843	0.005	2.15E-06	3387	GCST90001458	Myeloid DC AC	22.5354
rs115805162	1	161410253	T	C	-0.2265	0.03229	0.2083	2.75E-12	3387	GCST90001458	Myeloid DC AC	49.204
rs71632979	1	161526397	G	A	0.6546	0.02797	0.2449	2.29E-112	3387	GCST90001458	Myeloid DC AC	547.731
rs147678401	1	161035780	A	G	0.319	0.06262	0.0437	3.69E-07	3387	GCST90001458	Myeloid DC AC	25.9511
rs569911	1	160798209	C	T	0.1529	0.02614	0.4349	5.43E-09	3387	GCST90001458	Myeloid DC AC	34.214
rs142472859	2	40026310	C	T	0.7935	0.1634	0.0061	1.25E-06	3387	GCST90001458	Myeloid DC AC	23.5825
rs17017403	2	112435483	C	T	-0.2007	0.04301	0.0977	3.18E-06	3387	GCST90001458	Myeloid DC AC	21.7749
rs72794768	2	40472950	A	C	0.5531	0.1168	0.012	2.27E-06	3387	GCST90001458	Myeloid DC AC	22.4244
rs62504404	8	38806068	A	G	0.1205	0.0252	0.4846	1.81E-06	3387	GCST90001458	Myeloid DC AC	22.8651
rs16938204	8	73348626	T	C	0.1297	0.02755	0.2938	2.61E-06	3387	GCST90001458	Myeloid DC AC	22.1634
rs6048352	20	22780354	G	A	-0.1264	0.02708	0.6811	3.17E-06	3387	GCST90001458	Myeloid DC AC	21.787
rs147431504	20	2470273	G	C	0.9423	0.2032	0.0038	3.64E-06	3387	GCST90001458	Myeloid DC AC	21.5046
rs143140559	1	160972255	T	C	0.6438	0.1286	0.0094	5.78E-07	3410	GCST90001459	Myeloid DC %DC	25.0622
rs71639910	1	161937774	A	G	0.2526	0.05138	0.0688	9.22E-07	3410	GCST90001459	Myeloid DC %DC	24.1701
rs71632979	1	161526397	G	A	0.6258	0.0287	0.2447	8.46E-99	3410	GCST90001459	Myeloid DC %DC	475.453
rs74341264	1	161561151	A	G	-0.2585	0.0396	0.1218	7.62E-11	3410	GCST90001459	Myeloid DC %DC	42.6119
rs66730637	2	65193712	T	C	-0.2154	0.04634	0.0839	3.48E-06	3410	GCST90001459	Myeloid DC %DC	21.6062
rs7577824	2	111876763	A	G	-0.1227	0.02584	0.4757	2.15E-06	3410	GCST90001459	Myeloid DC %DC	22.5478
rs11715127	3	384169	C	G	-0.1682	0.03678	0.1276	5.00E-06	3410	GCST90001459	Myeloid DC %DC	20.9136
rs62272723	3	151963160	T	G	0.2972	0.05987	0.0501	7.27E-07	3410	GCST90001459	Myeloid DC %DC	24.6422
rs114586806	6	36323614	T	C	0.3577	0.07639	0.0292	2.93E-06	3410	GCST90001459	Myeloid DC %DC	21.9263
rs78726632	7	14195723	C	G	-0.6159	0.1305	0.0097	2.44E-06	3410	GCST90001459	Myeloid DC %DC	22.2741
rs876036	7	50307710	C	T	0.1584	0.02961	0.2645	9.42E-08	3410	GCST90001459	Myeloid DC %DC	28.6176
rs4921823	8	17810983	T	C	-0.3324	0.07035	0.0362	2.39E-06	3410	GCST90001459	Myeloid DC %DC	22.3251
rs34547718	8	130647985	G	T	-0.1378	0.02808	0.2875	9.67E-07	3410	GCST90001459	Myeloid DC %DC	24.0826
rs145330472	9	31374800	A	G	-0.3648	0.07932	0.0265	4.40E-06	3410	GCST90001459	Myeloid DC %DC	21.1516
rs1330145	9	110467582	G	T	0.1193	0.02592	0.5802	4.35E-06	3410	GCST90001459	Myeloid DC %DC	21.1841
rs4752481	10	122700529	T	G	0.1266	0.02587	0.4535	1.03E-06	3410	GCST90001459	Myeloid DC %DC	23.9483
rs6079813	20	15407093	A	G	-0.5066	0.1102	0.0136	4.44E-06	3410	GCST90001459	Myeloid DC %DC	21.1333
rs12628370	22	27665142	T	C	-0.1675	0.03597	0.1474	3.35E-06	3410	GCST90001459	Myeloid DC %DC	21.6845
rs6708784	2	111927379	G	A	0.1169	0.02406	0.4784	1.24E-06	3374	GCST90001460	Plasmacytoid DC AC	23.6068
rs12616455	2	85696551	A	G	0.1321	0.02633	0.7121	5.57E-07	3374	GCST90001460	Plasmacytoid DC AC	25.1712
rs115638174	2	178694935	T	C	-0.7983	0.166	0.0052	1.59E-06	3374	GCST90001460	Plasmacytoid DC AC	23.1268
rs2164210	2	136580287	C	T	0.1937	0.02628	0.3244	2.12E-13	3374	GCST90001460	Plasmacytoid DC AC	54.3261
rs77908862	3	104696995	C	T	0.2251	0.04706	0.071	1.79E-06	3374	GCST90001460	Plasmacytoid DC AC	22.8795
rs2545798	5	176855627	A	T	0.1163	0.02379	0.4813	1.05E-06	3374	GCST90001460	Plasmacytoid DC AC	23.8985
rs62354582	5	36514924	T	C	0.5481	0.1034	0.0133	1.25E-07	3374	GCST90001460	Plasmacytoid DC AC	28.0982
rs144152085	6	67895544	G	C	-1.824	0.3956	9.00E-04	4.17E-06	3374	GCST90001460	Plasmacytoid DC AC	21.2587
rs186765793	7	11535712	T	C	-0.3111	0.06766	0.0325	4.42E-06	3374	GCST90001460	Plasmacytoid DC AC	21.1415
rs876039	7	50308811	C	G	-0.1971	0.02752	0.2619	9.51E-13	3374	GCST90001460	Plasmacytoid DC AC	51.2952
rs117039412	8	34472241	A	T	2.012	0.4152	7.00E-04	1.32E-06	3374	GCST90001460	Plasmacytoid DC AC	23.4823
rs11776881	8	131805603	C	A	0.1139	0.02439	0.4092	3.14E-06	3374	GCST90001460	Plasmacytoid DC AC	21.8084
rs2862050	10	99691593	T	C	-0.1453	0.03097	0.818	2.82E-06	3374	GCST90001460	Plasmacytoid DC AC	22.0115
rs55901425	11	80180769	C	T	1.044	0.2255	0.0028	3.81E-06	3374	GCST90001460	Plasmacytoid DC AC	21.4342
rs17582557	13	101828654	C	T	0.4301	0.09125	0.0169	2.54E-06	3374	GCST90001460	Plasmacytoid DC AC	22.2164
rs217667	14	62358847	T	C	0.1614	0.03341	0.1457	1.42E-06	3374	GCST90001460	Plasmacytoid DC AC	23.3375
rs16944211	17	10991039	T	C	-1.205	0.2342	0.0027	2.81E-07	3374	GCST90001460	Plasmacytoid DC AC	26.4728
rs10853636	18	51412543	G	A	0.1138	0.02422	0.4413	2.73E-06	3374	GCST90001460	Plasmacytoid DC AC	22.0768
rs191217950	1	160940671	A	G	0.6722	0.127	0.0096	1.28E-07	3374	GCST90001461	DC AC	28.0149
rs911228	1	160145298	A	G	0.1199	0.02567	0.5697	3.09E-06	3374	GCST90001461	DC AC	21.8166
rs55971447	1	161515326	T	C	0.5889	0.02846	0.2358	1.20E-89	3374	GCST90001461	DC AC	428.167
rs75072970	1	161058351	C	T	0.3483	0.05681	0.0532	9.74E-10	3374	GCST90001461	DC AC	37.5887
rs17017403	2	112435483	C	T	-0.195	0.04252	0.098	4.68E-06	3374	GCST90001461	DC AC	21.0321
rs7355664	2	47496463	C	G	0.1158	0.0251	0.4502	4.08E-06	3374	GCST90001461	DC AC	21.2848
rs115751481	3	41531792	A	T	-0.3782	0.08174	0.0258	3.84E-06	3374	GCST90001461	DC AC	21.4079
rs11748731	5	30878060	T	C	0.3124	0.06744	0.0362	3.75E-06	3374	GCST90001461	DC AC	21.4579
rs79275634	5	112543958	A	G	0.5945	0.1248	0.0107	1.98E-06	3374	GCST90001461	DC AC	22.6921
rs2490034	6	3870889	A	G	0.1328	0.02893	0.7432	4.61E-06	3374	GCST90001461	DC AC	21.0717
rs28854187	8	73320315	A	G	0.1282	0.02716	0.2964	2.45E-06	3374	GCST90001461	DC AC	22.2801
rs62504404	8	38806068	A	G	0.125	0.02491	0.4843	5.48E-07	3374	GCST90001461	DC AC	25.181
rs138192280	9	88411604	T	C	0.1545	0.0336	0.1679	4.40E-06	3374	GCST90001461	DC AC	21.1436
rs142917473	12	133840072	C	G	-0.1534	0.03214	0.3072	1.89E-06	3374	GCST90001461	DC AC	22.7803
rs115102594	17	35251042	G	C	-0.252	0.05419	0.0603	3.43E-06	3374	GCST90001461	DC AC	21.6253
rs147431504	20	2470273	G	C	0.9392	0.2001	0.0039	2.78E-06	3374	GCST90001461	DC AC	22.0304
rs74341264	1	161561151	A	G	-0.3652	0.03894	0.1219	1.18E-20	3387	GCST90001462	CD62L- DC AC	87.9568
rs143140559	1	160972255	T	C	0.7418	0.1284	0.0094	8.28E-09	3387	GCST90001462	CD62L- DC AC	33.3767
rs71632979	1	161526397	G	A	0.7524	0.02735	0.2449	1.40E-150	3387	GCST90001462	CD62L- DC AC	756.803
rs147678401	1	161035780	A	G	0.3283	0.06281	0.0437	1.83E-07	3387	GCST90001462	CD62L- DC AC	27.3202
rs71639910	1	161937774	A	G	0.3586	0.05081	0.0686	2.05E-12	3387	GCST90001462	CD62L- DC AC	49.8106
rs17438107	1	162920561	T	A	0.2057	0.04421	0.0921	3.38E-06	3387	GCST90001462	CD62L- DC AC	21.6485
rs75055130	2	155187137	C	G	-1.139	0.2448	0.0024	3.39E-06	3387	GCST90001462	CD62L- DC AC	21.6483
rs35740507	4	90807488	C	T	-4.152	0.8762	1.00E-04	2.24E-06	3387	GCST90001462	CD62L- DC AC	22.4547
rs116910026	11	19877912	T	C	0.2767	0.05667	0.0512	1.09E-06	3387	GCST90001462	CD62L- DC AC	23.8403
rs149812305	11	5480718	C	T	-0.36	0.0755	0.0272	1.94E-06	3387	GCST90001462	CD62L- DC AC	22.7358
rs73231298	12	127036033	A	G	0.1337	0.02799	0.287	1.87E-06	3387	GCST90001462	CD62L- DC AC	22.8169
rs35519924	15	81119490	A	G	0.128	0.02738	0.3276	3.04E-06	3387	GCST90001462	CD62L- DC AC	21.8551
rs1515318	1	105108278	A	G	-0.1257	0.02658	0.435	2.34E-06	3410	GCST90001463	CD62L- DC %DC	22.3646
rs143140559	1	160972255	T	C	0.6557	0.1304	0.0094	5.15E-07	3410	GCST90001463	CD62L- DC %DC	25.2845
rs74341264	1	161561151	A	G	-0.3829	0.03987	0.1218	1.43E-21	3410	GCST90001463	CD62L- DC %DC	92.2313
rs143032729	1	160353789	G	A	0.4142	0.07525	0.0326	3.97E-08	3410	GCST90001463	CD62L- DC %DC	30.2975
rs6537835	1	115108914	A	G	-0.2072	0.03711	0.8488	2.54E-08	3410	GCST90001463	CD62L- DC %DC	31.1744
rs341029	1	77072414	A	G	-0.137	0.02939	0.7375	3.25E-06	3410	GCST90001463	CD62L- DC %DC	21.7291
rs56199187	1	161520931	T	C	0.7548	0.02809	0.2441	2.11E-144	3410	GCST90001463	CD62L- DC %DC	722.038
rs62300075	4	43118540	C	A	0.1381	0.027	0.3707	3.32E-07	3410	GCST90001463	CD62L- DC %DC	26.1613
rs116473196	5	179543345	T	C	-0.9935	0.2113	0.0031	2.68E-06	3410	GCST90001463	CD62L- DC %DC	22.1074
rs75220521	6	81660130	G	T	1.355	0.2917	0.0023	3.50E-06	3410	GCST90001463	CD62L- DC %DC	21.5777
rs702185	9	1621830	G	A	0.2232	0.04854	0.0783	4.41E-06	3410	GCST90001463	CD62L- DC %DC	21.1441
rs149812305	11	5480718	C	T	-0.3592	0.07663	0.0271	2.88E-06	3410	GCST90001463	CD62L- DC %DC	21.9723
rs7163051	15	68361528	A	G	0.1266	0.02752	0.3702	4.35E-06	3410	GCST90001463	CD62L- DC %DC	21.1627
rs148188224	16	65149970	G	C	-1.426	0.3084	0.0019	3.95E-06	3410	GCST90001463	CD62L- DC %DC	21.3801
rs2024391	16	11907102	T	C	0.1625	0.0348	0.1736	3.13E-06	3410	GCST90001463	CD62L- DC %DC	21.8046
rs72711599	1	162752670	A	G	0.2153	0.04595	0.0884	2.92E-06	3387	GCST90001464	CD86+ myeloid DC AC	21.9542
rs12134798	1	120115384	T	C	0.1639	0.03471	0.1673	2.45E-06	3387	GCST90001464	CD86+ myeloid DC AC	22.2971
rs147678401	1	161035780	A	G	0.3116	0.06427	0.0437	1.30E-06	3387	GCST90001464	CD86+ myeloid DC AC	23.506
rs139939515	1	163958750	T	C	-0.5561	0.1174	0.0124	2.28E-06	3387	GCST90001464	CD86+ myeloid DC AC	22.4372
rs71639910	1	161937774	A	G	0.3667	0.05205	0.0686	2.25E-12	3387	GCST90001464	CD86+ myeloid DC AC	49.6341
rs6656063	1	157964856	T	C	0.1405	0.02956	0.2499	2.09E-06	3387	GCST90001464	CD86+ myeloid DC AC	22.5914
rs71632979	1	161526397	G	A	0.8088	0.02785	0.2449	9.71E-166	3387	GCST90001464	CD86+ myeloid DC AC	843.397
rs113995133	1	163485197	A	G	-0.6058	0.1285	0.0103	2.51E-06	3387	GCST90001464	CD86+ myeloid DC AC	22.2255
rs74341264	1	161561151	A	G	-0.355	0.04006	0.1219	1.25E-18	3387	GCST90001464	CD86+ myeloid DC AC	78.5299
rs143140559	1	160972255	T	C	0.7391	0.1304	0.0094	1.55E-08	3387	GCST90001464	CD86+ myeloid DC AC	32.1256
rs115849513	3	1827937	T	A	-0.3927	0.08325	0.0245	2.50E-06	3387	GCST90001464	CD86+ myeloid DC AC	22.2512
rs112186537	6	73397623	T	C	-0.6969	0.1444	0.0075	1.45E-06	3387	GCST90001464	CD86+ myeloid DC AC	23.292
rs185312213	14	51937110	G	T	-0.7215	0.1571	0.0066	4.53E-06	3387	GCST90001464	CD86+ myeloid DC AC	21.0921
rs140205436	15	25969797	T	C	-2.409	0.5106	6.00E-04	2.48E-06	3387	GCST90001464	CD86+ myeloid DC AC	22.2593
rs79497887	16	57725145	G	C	-0.2163	0.04565	0.0865	2.26E-06	3387	GCST90001464	CD86+ myeloid DC AC	22.4508
rs143140559	1	160972255	T	C	0.6732	0.1308	0.0094	2.80E-07	3410	GCST90001465	CD86+ myeloid DC %DC	26.4894
rs6656063	1	157964856	T	C	0.1357	0.02958	0.2501	4.64E-06	3410	GCST90001465	CD86+ myeloid DC %DC	21.0457
rs71639910	1	161937774	A	G	0.3612	0.0521	0.0688	4.90E-12	3410	GCST90001465	CD86+ myeloid DC %DC	48.064
rs113995133	1	163485197	A	G	-0.6667	0.1287	0.0103	2.34E-07	3410	GCST90001465	CD86+ myeloid DC %DC	26.8351
rs74341264	1	161561151	A	G	-0.3508	0.0401	0.1218	3.34E-18	3410	GCST90001465	CD86+ myeloid DC %DC	76.5298
rs139939515	1	163958750	T	C	-0.6222	0.1176	0.0123	1.30E-07	3410	GCST90001465	CD86+ myeloid DC %DC	27.9927
rs71632979	1	161526397	G	A	0.8089	0.02792	0.2447	4.22E-165	3410	GCST90001465	CD86+ myeloid DC %DC	839.38
rs950485	1	82817239	C	A	0.1227	0.02577	0.4919	2.01E-06	3410	GCST90001465	CD86+ myeloid DC %DC	22.6705
rs114566711	2	191451636	T	A	-1.864	0.391	9.00E-04	1.95E-06	3410	GCST90001465	CD86+ myeloid DC %DC	22.7268
rs1996740	4	78748977	G	A	-0.1204	0.02608	0.4776	4.07E-06	3410	GCST90001465	CD86+ myeloid DC %DC	21.3127
rs143512471	5	63081773	A	G	-0.3741	0.08154	0.026	4.63E-06	3410	GCST90001465	CD86+ myeloid DC %DC	21.0491
rs78169719	7	157588588	C	A	-0.443	0.09659	0.0177	4.68E-06	3410	GCST90001465	CD86+ myeloid DC %DC	21.035
rs76522264	8	113032809	C	G	-2.6	0.5564	4.00E-04	3.08E-06	3410	GCST90001465	CD86+ myeloid DC %DC	21.836
rs117690664	8	107693714	A	C	-2.515	0.5157	7.00E-04	1.12E-06	3410	GCST90001465	CD86+ myeloid DC %DC	23.7838
rs75358870	14	30170464	A	C	0.5691	0.1186	0.0128	1.67E-06	3410	GCST90001465	CD86+ myeloid DC %DC	23.0254
rs72745440	15	67606602	A	C	-0.5139	0.11	0.0141	3.13E-06	3410	GCST90001465	CD86+ myeloid DC %DC	21.8259
rs56164117	1	45173351	C	T	-0.1223	0.02608	0.3543	2.87E-06	3374	GCST90001466	CD86+ plasmacytoid DC AC	21.9906
rs1991164	2	1732855	C	T	-0.117	0.02506	0.5529	3.14E-06	3374	GCST90001466	CD86+ plasmacytoid DC AC	21.7976
rs13088702	3	121714019	C	T	0.3946	0.07957	0.0252	7.45E-07	3374	GCST90001466	CD86+ plasmacytoid DC AC	24.5932
rs2725015	8	4465101	G	A	-0.1473	0.02834	0.266	2.17E-07	3374	GCST90001466	CD86+ plasmacytoid DC AC	27.0151
rs79116372	8	36308379	T	A	-0.3011	0.06551	0.0375	4.44E-06	3374	GCST90001466	CD86+ plasmacytoid DC AC	21.1255
rs139557155	9	77583476	G	A	0.2575	0.05462	0.0578	2.52E-06	3374	GCST90001466	CD86+ plasmacytoid DC AC	22.2255
rs61852527	10	90380589	G	A	-0.2618	0.0509	0.0649	2.84E-07	3374	GCST90001466	CD86+ plasmacytoid DC AC	26.4548
rs9513487	13	99428046	G	T	0.1234	0.0269	0.3251	4.67E-06	3374	GCST90001466	CD86+ plasmacytoid DC AC	21.0439
rs142245023	14	69634234	A	G	0.7025	0.1505	0.0067	3.17E-06	3374	GCST90001466	CD86+ plasmacytoid DC AC	21.7881
rs11852100	14	36478046	C	A	0.2639	0.0548	0.0587	1.53E-06	3374	GCST90001466	CD86+ plasmacytoid DC AC	23.1909
rs75070627	15	96560797	C	T	0.9624	0.1978	0.0037	1.19E-06	3374	GCST90001466	CD86+ plasmacytoid DC AC	23.6733
rs114468547	16	78055434	G	A	-0.2713	0.05921	0.0491	4.77E-06	3374	GCST90001466	CD86+ plasmacytoid DC AC	20.9947
rs118148569	16	13019834	T	C	0.2729	0.05772	0.0505	2.36E-06	3374	GCST90001466	CD86+ plasmacytoid DC AC	22.354
rs112496823	17	33829583	C	A	0.1603	0.03305	0.1768	1.29E-06	3374	GCST90001466	CD86+ plasmacytoid DC AC	23.5247
rs3845548	1	161507448	T	C	-0.2739	0.02938	0.2345	1.98E-20	3410	GCST90001467	CD86+ plasmacytoid DC %DC	86.9121
rs11811863	1	247577856	T	C	-0.1537	0.03086	0.2186	6.63E-07	3410	GCST90001467	CD86+ plasmacytoid DC %DC	24.806
rs10170363	2	15272805	T	C	0.1318	0.02687	0.2944	9.80E-07	3410	GCST90001467	CD86+ plasmacytoid DC %DC	24.06
rs66967216	2	190942111	A	G	-0.3759	0.07853	0.0265	1.77E-06	3410	GCST90001467	CD86+ plasmacytoid DC %DC	22.9126
rs1915087	3	121838791	C	T	0.1569	0.03084	0.2025	3.85E-07	3410	GCST90001467	CD86+ plasmacytoid DC %DC	25.8832
rs78379738	5	148318809	G	T	0.3227	0.06823	0.0364	2.34E-06	3410	GCST90001467	CD86+ plasmacytoid DC %DC	22.369
rs6930632	6	155772981	T	C	-0.1504	0.03249	0.1789	3.81E-06	3410	GCST90001467	CD86+ plasmacytoid DC %DC	21.4287
rs6463191	7	43492179	A	G	-0.1275	0.02658	0.3198	1.69E-06	3410	GCST90001467	CD86+ plasmacytoid DC %DC	23.0097
rs116872766	8	77883134	C	G	-0.9025	0.1818	0.0045	7.20E-07	3410	GCST90001467	CD86+ plasmacytoid DC %DC	24.6437
rs55966096	8	4474949	C	T	-0.1321	0.02729	0.3085	1.36E-06	3410	GCST90001467	CD86+ plasmacytoid DC %DC	23.4314
rs140090913	8	18584959	A	G	-1.154	0.2432	0.0028	2.17E-06	3410	GCST90001467	CD86+ plasmacytoid DC %DC	22.5156
rs139557155	9	77583476	G	A	0.277	0.05451	0.0578	3.93E-07	3410	GCST90001467	CD86+ plasmacytoid DC %DC	25.823
rs61852527	10	90380589	G	A	-0.2768	0.05083	0.0648	5.54E-08	3410	GCST90001467	CD86+ plasmacytoid DC %DC	29.6546
rs11231693	11	63862612	A	G	-0.2631	0.05451	0.0554	1.45E-06	3410	GCST90001467	CD86+ plasmacytoid DC %DC	23.2964
rs12311260	12	18094072	G	C	0.2649	0.0576	0.0501	4.38E-06	3410	GCST90001467	CD86+ plasmacytoid DC %DC	21.1504
rs9513487	13	99428046	G	T	0.131	0.0268	0.326	1.07E-06	3410	GCST90001467	CD86+ plasmacytoid DC %DC	23.8931
rs75070627	15	96560797	C	T	0.9606	0.2005	0.0037	1.73E-06	3410	GCST90001467	CD86+ plasmacytoid DC %DC	22.9539
rs112496823	17	33829583	C	A	0.1585	0.03308	0.1771	1.72E-06	3410	GCST90001467	CD86+ plasmacytoid DC %DC	22.9577
rs71381356	17	49908577	C	T	-0.2097	0.04494	0.0845	3.18E-06	3410	GCST90001467	CD86+ plasmacytoid DC %DC	21.7736
rs9607320	22	22202164	T	C	0.1192	0.02572	0.6037	3.67E-06	3410	GCST90001467	CD86+ plasmacytoid DC %DC	21.4788
rs74341264	1	161561151	A	G	-0.4066	0.03995	0.1219	5.49E-24	3387	GCST90001468	CD62L- myeloid DC AC	103.586
rs71632979	1	161526397	G	A	0.8094	0.02787	0.2449	9.84E-166	3387	GCST90001468	CD62L- myeloid DC AC	843.437
rs17438107	1	162920561	T	A	0.2161	0.04523	0.0921	1.84E-06	3387	GCST90001468	CD62L- myeloid DC AC	22.8274
rs143140559	1	160972255	T	C	0.8211	0.1303	0.0094	3.34E-10	3387	GCST90001468	CD62L- myeloid DC AC	39.7103
rs71639910	1	161937774	A	G	0.401	0.05202	0.0686	1.66E-14	3387	GCST90001468	CD62L- myeloid DC AC	59.4221
rs147678401	1	161035780	A	G	0.3306	0.06429	0.0437	2.86E-07	3387	GCST90001468	CD62L- myeloid DC AC	26.4435
rs73172229	3	179194521	T	C	-0.1908	0.03986	0.1233	1.77E-06	3387	GCST90001468	CD62L- myeloid DC AC	22.913
rs13148506	4	43123482	T	C	0.1304	0.02714	0.3691	1.62E-06	3387	GCST90001468	CD62L- myeloid DC AC	23.0853
rs116910026	11	19877912	T	C	0.2902	0.05778	0.0512	5.39E-07	3387	GCST90001468	CD62L- myeloid DC AC	25.2255
rs4997747	12	127036550	C	T	0.1346	0.02844	0.2917	2.29E-06	3387	GCST90001468	CD62L- myeloid DC AC	22.3991
rs74341264	1	161561151	A	G	-0.4263	0.03928	0.1218	5.29E-27	3410	GCST90001469	CD62L- myeloid DC %DC	117.784
rs147678401	1	161035780	A	G	0.3059	0.06344	0.0437	1.48E-06	3410	GCST90001469	CD62L- myeloid DC %DC	23.2505
rs34558449	1	192566347	C	G	0.2273	0.04585	0.0846	7.51E-07	3410	GCST90001469	CD62L- myeloid DC %DC	24.5765
rs143140559	1	160972255	T	C	0.7929	0.1294	0.0094	1.01E-09	3410	GCST90001469	CD62L- myeloid DC %DC	37.5464
rs71632979	1	161526397	G	A	0.8232	0.02725	0.2447	8.53E-178	3410	GCST90001469	CD62L- myeloid DC %DC	912.594
rs71639910	1	161937774	A	G	0.4169	0.05126	0.0688	5.86E-16	3410	GCST90001469	CD62L- myeloid DC %DC	66.1465
rs10779896	2	4613050	T	A	-0.2427	0.05258	0.0632	4.04E-06	3410	GCST90001469	CD62L- myeloid DC %DC	21.3058
rs16864449	3	189220585	G	A	-1.124	0.2398	0.0026	2.84E-06	3410	GCST90001469	CD62L- myeloid DC %DC	21.9702
rs17637703	3	45440721	G	A	0.1393	0.03014	0.2437	3.94E-06	3410	GCST90001469	CD62L- myeloid DC %DC	21.3607
rs530300575	4	3387723	G	A	-1.019	0.2169	0.0038	2.73E-06	3410	GCST90001469	CD62L- myeloid DC %DC	22.0714
rs62300075	4	43118540	C	A	0.1382	0.02676	0.3707	2.52E-07	3410	GCST90001469	CD62L- myeloid DC %DC	26.6713
rs75220521	6	81660130	G	T	1.34	0.289	0.0023	3.68E-06	3410	GCST90001469	CD62L- myeloid DC %DC	21.4988
rs116910026	11	19877912	T	C	0.273	0.05712	0.0512	1.82E-06	3410	GCST90001469	CD62L- myeloid DC %DC	22.8428
rs72743439	15	67410088	T	C	1.099	0.2389	0.0031	4.40E-06	3410	GCST90001469	CD62L- myeloid DC %DC	21.1623
rs5767014	22	48474288	C	T	-0.1514	0.03046	0.7776	6.95E-07	3410	GCST90001469	CD62L- myeloid DC %DC	24.7054
rs4462104	1	36975893	C	T	-0.1397	0.03017	0.2011	3.76E-06	3374	GCST90001470	CD62L- plasmacytoid DC AC	21.4409
rs17224524	2	182346146	C	T	-0.129	0.02753	0.2945	2.87E-06	3374	GCST90001470	CD62L- plasmacytoid DC AC	21.9567
rs116054627	2	51168498	A	G	0.3356	0.06158	0.0413	5.39E-08	3374	GCST90001470	CD62L- plasmacytoid DC AC	29.7006
rs191779135	4	82502357	G	A	-0.2628	0.04325	0.0865	1.38E-09	3374	GCST90001470	CD62L- plasmacytoid DC AC	36.9214
rs6535445	4	84151427	C	T	-0.2794	0.02525	0.3435	5.62E-28	3374	GCST90001470	CD62L- plasmacytoid DC AC	122.442
rs1472757	5	6455872	C	T	-0.1252	0.02495	0.6057	5.45E-07	3374	GCST90001470	CD62L- plasmacytoid DC AC	25.1807
rs1391986	5	52071311	T	G	0.7317	0.1561	0.0061	2.87E-06	3374	GCST90001470	CD62L- plasmacytoid DC AC	21.9715
rs56374915	7	115086436	A	G	-0.1835	0.03892	0.1119	2.53E-06	3374	GCST90001470	CD62L- plasmacytoid DC AC	22.2293
rs118054784	8	130658684	A	G	0.2985	0.0621	0.0422	1.60E-06	3374	GCST90001470	CD62L- plasmacytoid DC AC	23.105
rs116894787	10	12240106	C	G	0.5376	0.1152	0.0111	3.19E-06	3374	GCST90001470	CD62L- plasmacytoid DC AC	21.7778
rs7114664	11	22793001	C	T	0.1874	0.0397	0.1046	2.44E-06	3374	GCST90001470	CD62L- plasmacytoid DC AC	22.2822
rs61936377	12	63530291	C	T	0.1364	0.02822	0.2503	1.40E-06	3374	GCST90001470	CD62L- plasmacytoid DC AC	23.3623
rs16957038	13	100542252	A	G	1.17	0.2465	0.0022	2.15E-06	3374	GCST90001470	CD62L- plasmacytoid DC AC	22.5288
rs170697	14	83856849	A	G	0.1127	0.02415	0.507	3.16E-06	3374	GCST90001470	CD62L- plasmacytoid DC AC	21.7778
rs11659751	18	55736723	A	T	0.209	0.04558	0.0772	4.71E-06	3374	GCST90001470	CD62L- plasmacytoid DC AC	21.0254
rs55971447	1	161515326	T	C	-0.3011	0.02899	0.2352	6.70E-25	3410	GCST90001471	CD62L- plasmacytoid DC %DC	107.876
rs116054627	2	51168498	A	G	0.2959	0.063	0.0411	2.74E-06	3410	GCST90001471	CD62L- plasmacytoid DC %DC	22.0602
rs62297340	4	5407389	A	C	0.1816	0.03899	0.1132	3.31E-06	3410	GCST90001471	CD62L- plasmacytoid DC %DC	21.6933
rs6535445	4	84151427	C	T	-0.3029	0.02564	0.344	1.35E-31	3410	GCST90001471	CD62L- plasmacytoid DC %DC	139.56
rs191779135	4	82502357	G	A	-0.2664	0.04411	0.0867	1.72E-09	3410	GCST90001471	CD62L- plasmacytoid DC %DC	36.4749
rs146839224	10	131367364	A	G	1.182	0.2447	0.0025	1.42E-06	3410	GCST90001471	CD62L- plasmacytoid DC %DC	23.3328
rs11000032	10	73619601	A	G	0.1292	0.02767	0.2843	3.13E-06	3410	GCST90001471	CD62L- plasmacytoid DC %DC	21.8025
rs182833362	16	27972325	A	G	1.949	0.408	9.00E-04	1.86E-06	3410	GCST90001471	CD62L- plasmacytoid DC %DC	22.8194
rs3827963	20	20371744	G	A	0.1206	0.02628	0.3408	4.62E-06	3410	GCST90001471	CD62L- plasmacytoid DC %DC	21.0593
rs147678401	1	161035780	A	G	0.3417	0.06421	0.0437	1.10E-07	3387	GCST90001472	CD62L- CD86+ myeloid DC AC	28.3194
rs74341264	1	161561151	A	G	-0.4509	0.03985	0.1219	3.72E-29	3387	GCST90001472	CD62L- CD86+ myeloid DC AC	128.028
rs2788088	1	2897093	A	G	-0.1286	0.02736	0.6884	2.71E-06	3387	GCST90001472	CD62L- CD86+ myeloid DC AC	22.0927
rs71639910	1	161937774	A	G	0.425	0.05195	0.0686	3.96E-16	3387	GCST90001472	CD62L- CD86+ myeloid DC AC	66.9278
rs113995133	1	163485197	A	G	-0.6066	0.1283	0.0103	2.38E-06	3387	GCST90001472	CD62L- CD86+ myeloid DC AC	22.3538
rs71632979	1	161526397	G	A	0.9207	0.02691	0.2449	1.00E-200	3387	GCST90001472	CD62L- CD86+ myeloid DC AC	1170.6
rs77107932	1	162042160	C	A	-0.4223	0.08238	0.0279	3.13E-07	3387	GCST90001472	CD62L- CD86+ myeloid DC AC	26.2784
rs143140559	1	160972255	T	C	0.7645	0.1298	0.0094	4.22E-09	3387	GCST90001472	CD62L- CD86+ myeloid DC AC	34.6901
rs162588	3	364098	A	G	-0.1544	0.03158	0.2046	1.06E-06	3387	GCST90001472	CD62L- CD86+ myeloid DC AC	23.904
rs112186537	6	73397623	T	C	-0.691	0.1441	0.0075	1.69E-06	3387	GCST90001472	CD62L- CD86+ myeloid DC AC	22.9947
rs117690664	8	107693714	A	C	-2.339	0.5107	7.00E-04	4.81E-06	3387	GCST90001472	CD62L- CD86+ myeloid DC AC	20.9763
rs139956891	10	127556162	G	A	0.2686	0.05451	0.0616	8.75E-07	3387	GCST90001472	CD62L- CD86+ myeloid DC AC	24.2806
rs135299	22	48479731	A	G	0.1435	0.03123	0.2166	4.46E-06	3387	GCST90001472	CD62L- CD86+ myeloid DC AC	21.1135
rs2788088	1	2897093	A	G	-0.1283	0.02719	0.6886	2.49E-06	3410	GCST90001473	CD62L- CD86+ myeloid DC %DC	22.2656
rs147678401	1	161035780	A	G	0.3215	0.06383	0.0437	4.97E-07	3410	GCST90001473	CD62L- CD86+ myeloid DC %DC	25.3695
rs71639910	1	161937774	A	G	0.4245	0.05172	0.0688	3.16E-16	3410	GCST90001473	CD62L- CD86+ myeloid DC %DC	67.3656
rs113995133	1	163485197	A	G	-0.6516	0.1277	0.0103	3.54E-07	3410	GCST90001473	CD62L- CD86+ myeloid DC %DC	26.0364
rs6537835	1	115108914	A	G	-0.1706	0.03712	0.8488	4.48E-06	3410	GCST90001473	CD62L- CD86+ myeloid DC %DC	21.1223
rs79078281	1	147922051	G	A	0.5118	0.1119	0.017	5.00E-06	3410	GCST90001473	CD62L- CD86+ myeloid DC %DC	20.919
rs74341264	1	161561151	A	G	-0.4505	0.03971	0.1218	2.65E-29	3410	GCST90001473	CD62L- CD86+ myeloid DC %DC	128.703
rs71632979	1	161526397	G	A	0.929	0.0268	0.2447	1.00E-200	3410	GCST90001473	CD62L- CD86+ myeloid DC %DC	1201.61
rs77107932	1	162042160	C	A	-0.4247	0.08194	0.028	2.31E-07	3410	GCST90001473	CD62L- CD86+ myeloid DC %DC	26.8641
rs143140559	1	160972255	T	C	0.71	0.1289	0.0094	3.88E-08	3410	GCST90001473	CD62L- CD86+ myeloid DC %DC	30.3397
rs117690664	8	107693714	A	C	-2.506	0.5056	7.00E-04	7.49E-07	3410	GCST90001473	CD62L- CD86+ myeloid DC %DC	24.5668
rs4761369	12	77743499	T	C	0.1553	0.03329	0.1861	3.19E-06	3410	GCST90001473	CD62L- CD86+ myeloid DC %DC	21.7628
rs500809	20	3013136	A	G	0.1195	0.02597	0.5667	4.38E-06	3410	GCST90001473	CD62L- CD86+ myeloid DC %DC	21.1735
rs10910893	1	181160955	T	G	-0.2262	0.04889	0.0707	3.86E-06	3410	GCST90001474	Plasmacytoid DC %DC	21.4065
rs143032729	1	160353789	G	A	-0.3966	0.07264	0.0326	5.11E-08	3410	GCST90001474	Plasmacytoid DC %DC	29.8094
rs74341264	1	161561151	A	G	0.2502	0.03866	0.1218	1.12E-10	3410	GCST90001474	Plasmacytoid DC %DC	41.8843
rs56199187	1	161520931	T	C	-0.5887	0.02799	0.2441	1.97E-92	3410	GCST90001474	Plasmacytoid DC %DC	442.367
rs7593638	2	111876941	C	A	0.1305	0.02526	0.4749	2.52E-07	3410	GCST90001474	Plasmacytoid DC %DC	26.6904
rs62234997	3	20754619	G	A	0.2108	0.04552	0.085	3.78E-06	3410	GCST90001474	Plasmacytoid DC %DC	21.4455
rs62272723	3	151963160	T	G	-0.2775	0.05854	0.0501	2.21E-06	3410	GCST90001474	Plasmacytoid DC %DC	22.4709
rs11715127	3	384169	C	G	0.1657	0.03607	0.1276	4.48E-06	3410	GCST90001474	Plasmacytoid DC %DC	21.1034
rs196051	6	22056131	G	A	-0.1221	0.02607	0.3971	2.91E-06	3410	GCST90001474	Plasmacytoid DC %DC	21.9356
rs876036	7	50307710	C	T	-0.1835	0.02885	0.2645	2.25E-10	3410	GCST90001474	Plasmacytoid DC %DC	40.4558
rs78726632	7	14195723	C	G	0.6212	0.1274	0.0097	1.14E-06	3410	GCST90001474	Plasmacytoid DC %DC	23.7752
rs4398989	9	110238601	A	G	-0.2853	0.06219	0.0422	4.66E-06	3410	GCST90001474	Plasmacytoid DC %DC	21.0457
rs4752481	10	122700529	T	G	-0.1258	0.0253	0.4535	6.93E-07	3410	GCST90001474	Plasmacytoid DC %DC	24.7241
rs79053113	10	133341271	T	C	-1.939	0.4161	9.00E-04	3.26E-06	3410	GCST90001474	Plasmacytoid DC %DC	21.715
rs10735429	12	108726677	G	A	0.1338	0.02924	0.7411	4.92E-06	3410	GCST90001474	Plasmacytoid DC %DC	20.9391
rs203393	20	56242563	A	G	-0.1217	0.02505	0.5792	1.24E-06	3410	GCST90001474	Plasmacytoid DC %DC	23.6029
rs9439731	1	19059471	C	T	-0.1231	0.02626	0.3644	2.85E-06	3595	GCST90001475	HLA DR++ monocyte %monocyte	21.9749
rs116670542	2	217877436	A	G	-1.812	0.3917	8.00E-04	3.85E-06	3595	GCST90001475	HLA DR++ monocyte %monocyte	21.3998
rs187260865	2	106940570	T	C	-0.5052	0.09405	0.0185	8.31E-08	3595	GCST90001475	HLA DR++ monocyte %monocyte	28.8542
rs62395272	6	31394424	T	C	-0.2295	0.03657	0.2819	3.91E-10	3595	GCST90001475	HLA DR++ monocyte %monocyte	39.3836
rs9271281	6	32581059	T	C	-0.3029	0.03046	0.5808	5.37E-23	3595	GCST90001475	HLA DR++ monocyte %monocyte	98.8869
rs9271768	6	32594188	G	A	-0.2475	0.03213	0.4356	1.68E-14	3595	GCST90001475	HLA DR++ monocyte %monocyte	59.3375
rs9296042	6	32736005	T	C	-0.1923	0.02928	0.5013	5.86E-11	3595	GCST90001475	HLA DR++ monocyte %monocyte	43.1337
rs9469094	6	32223191	C	G	0.3326	0.05164	0.0861	1.35E-10	3595	GCST90001475	HLA DR++ monocyte %monocyte	41.4832
rs116322630	6	15221128	T	C	0.2678	0.05377	0.0633	6.64E-07	3595	GCST90001475	HLA DR++ monocyte %monocyte	24.8051
rs2113347	8	3175873	C	G	-0.1283	0.02784	0.2826	4.20E-06	3595	GCST90001475	HLA DR++ monocyte %monocyte	21.2381
rs7953257	12	112684221	T	A	-0.1366	0.02719	0.531	5.35E-07	3595	GCST90001475	HLA DR++ monocyte %monocyte	25.2396
rs12436392	14	81293101	C	T	0.5761	0.123	0.9897	2.94E-06	3595	GCST90001475	HLA DR++ monocyte %monocyte	21.9374
rs62083470	18	35262843	C	T	-0.1742	0.03706	0.1305	2.68E-06	3595	GCST90001475	HLA DR++ monocyte %monocyte	22.0946
rs6010756	20	61265397	C	A	-0.3757	0.07989	0.0243	2.67E-06	3595	GCST90001475	HLA DR++ monocyte %monocyte	22.1155
rs9439732	1	19059473	T	A	-0.1324	0.02523	0.4732	1.62E-07	3595	GCST90001476	HLA DR++ monocyte %leukocyte	27.5386
rs35478452	1	248035843	C	G	-0.7033	0.1514	0.0065	3.52E-06	3595	GCST90001476	HLA DR++ monocyte %leukocyte	21.5789
rs115589615	2	106954936	T	C	-0.4683	0.09513	0.0175	8.93E-07	3595	GCST90001476	HLA DR++ monocyte %leukocyte	24.2333
rs9271768	6	32594188	G	A	-0.2168	0.03267	0.4356	3.72E-11	3595	GCST90001476	HLA DR++ monocyte %leukocyte	44.0373
rs62395272	6	31394424	T	C	-0.1829	0.03742	0.2819	1.07E-06	3595	GCST90001476	HLA DR++ monocyte %leukocyte	23.8902
rs9270591	6	32561424	T	C	-0.2715	0.03137	0.5793	7.44E-18	3595	GCST90001476	HLA DR++ monocyte %leukocyte	74.905
rs9296042	6	32736005	T	C	-0.1611	0.02972	0.5013	6.34E-08	3595	GCST90001476	HLA DR++ monocyte %leukocyte	29.3828
rs115589615	2	106954936	T	C	-0.4684	0.09367	0.0176	5.98E-07	3579	GCST90001477	HLA DR++ monocyte AC	25.0053
rs138955284	3	154844527	T	G	-0.9382	0.1848	0.0047	4.03E-07	3579	GCST90001477	HLA DR++ monocyte AC	25.7743
rs114141703	3	197226213	A	C	0.3833	0.08005	0.025	1.75E-06	3579	GCST90001477	HLA DR++ monocyte AC	22.9274
rs74827437	4	109128418	G	A	0.1903	0.04129	0.1018	4.21E-06	3579	GCST90001477	HLA DR++ monocyte AC	21.2416
rs73576356	6	147436169	T	A	-0.2957	0.06466	0.0379	4.98E-06	3579	GCST90001477	HLA DR++ monocyte AC	20.9137
rs9272459	6	32605578	A	G	-0.1649	0.02958	0.5423	2.66E-08	3579	GCST90001477	HLA DR++ monocyte AC	31.0774
rs62395272	6	31394424	T	C	-0.1767	0.0353	0.2812	5.79E-07	3579	GCST90001477	HLA DR++ monocyte AC	25.0567
rs9275271	6	32662533	C	T	0.2356	0.03057	0.6292	1.67E-14	3579	GCST90001477	HLA DR++ monocyte AC	59.3963
rs28610544	7	106771703	T	C	0.1685	0.03275	0.1692	2.83E-07	3579	GCST90001477	HLA DR++ monocyte AC	26.4714
rs7310615	12	111865049	G	C	-0.1431	0.02641	0.5222	6.40E-08	3579	GCST90001477	HLA DR++ monocyte AC	29.3591
rs11169475	12	50914563	A	G	-0.3396	0.07329	0.0296	3.72E-06	3579	GCST90001477	HLA DR++ monocyte AC	21.4707
rs111801150	13	114508277	G	A	-1.644	0.3396	0.0013	1.34E-06	3579	GCST90001477	HLA DR++ monocyte AC	23.4352
rs55952218	16	73388512	A	G	0.2123	0.04485	0.0807	2.28E-06	3579	GCST90001477	HLA DR++ monocyte AC	22.4066
rs183181627	16	69003214	C	A	-1.803	0.3795	0.001	2.11E-06	3579	GCST90001477	HLA DR++ monocyte AC	22.5719
rs34795364	17	34011303	C	G	-1.754	0.3818	0.0011	4.49E-06	3579	GCST90001477	HLA DR++ monocyte AC	21.1051
rs139181645	17	76469857	G	C	-0.2801	0.05887	0.0451	2.03E-06	3579	GCST90001477	HLA DR++ monocyte AC	22.638
rs61289229	19	46392004	T	C	0.1874	0.03947	0.1133	2.15E-06	3579	GCST90001477	HLA DR++ monocyte AC	22.5426
rs5995959	22	22750190	T	C	-0.3484	0.07506	0.0323	3.59E-06	3579	GCST90001477	HLA DR++ monocyte AC	21.5446
rs181741769	1	26999658	C	T	1.241	0.2679	0.002	3.74E-06	3437	GCST90001478	CD4 Treg %CD4	21.4584
rs13410035	2	161139489	T	C	-0.3267	0.06743	0.0346	1.32E-06	3437	GCST90001478	CD4 Treg %CD4	23.4743
rs77142596	6	163753664	T	C	-0.307	0.06687	0.0371	4.58E-06	3437	GCST90001478	CD4 Treg %CD4	21.0773
rs2187822	6	32449726	C	A	-0.1531	0.03337	0.3251	4.66E-06	3437	GCST90001478	CD4 Treg %CD4	21.0493
rs191172032	7	148149143	A	G	0.3869	0.0825	0.0253	2.83E-06	3437	GCST90001478	CD4 Treg %CD4	21.9933
rs77615103	7	37406370	A	C	0.1876	0.03743	0.1484	5.62E-07	3437	GCST90001478	CD4 Treg %CD4	25.1204
rs1571025	10	6134869	G	A	0.2422	0.0339	0.1766	1.11E-12	3437	GCST90001478	CD4 Treg %CD4	51.0445
rs6602392	10	6078079	A	C	0.2173	0.03926	0.1155	3.34E-08	3437	GCST90001478	CD4 Treg %CD4	30.6351
rs77071786	12	23501010	C	G	-0.2858	0.05432	0.0598	1.52E-07	3437	GCST90001478	CD4 Treg %CD4	27.6825
rs149595513	14	56535269	T	C	1.04	0.227	0.0031	4.79E-06	3437	GCST90001478	CD4 Treg %CD4	20.9901
rs72821912	17	30183388	T	C	0.2845	0.06114	0.045	3.38E-06	3437	GCST90001478	CD4 Treg %CD4	21.6528
rs2909902	19	47667326	A	T	-0.1357	0.02779	0.2784	1.08E-06	3437	GCST90001478	CD4 Treg %CD4	23.8442
rs6016476	20	39570656	G	A	0.1213	0.02643	0.3688	4.57E-06	3437	GCST90001478	CD4 Treg %CD4	21.0633
rs79327855	3	144158111	T	C	-1.849	0.3895	9.00E-04	2.15E-06	3437	GCST90001479	CD4 Treg %T cell	22.5351
rs76239041	5	153002618	A	G	0.3211	0.06468	0.0412	7.22E-07	3437	GCST90001479	CD4 Treg %T cell	24.6457
rs2975007	6	29902327	T	G	-0.1628	0.0337	0.4342	1.42E-06	3437	GCST90001479	CD4 Treg %T cell	23.3372
rs971864	6	164597687	T	C	0.1181	0.02572	0.4588	4.56E-06	3437	GCST90001479	CD4 Treg %T cell	21.0842
rs6602392	10	6078079	A	C	0.1917	0.04025	0.1155	1.99E-06	3437	GCST90001479	CD4 Treg %T cell	22.6836
rs1571025	10	6134869	G	A	0.2054	0.03486	0.1766	4.17E-09	3437	GCST90001479	CD4 Treg %T cell	34.7173
rs139191636	12	23591661	A	G	-0.2479	0.05372	0.0634	4.06E-06	3437	GCST90001479	CD4 Treg %T cell	21.2952
rs146090095	14	25035095	T	A	-0.2506	0.04997	0.0708	5.54E-07	3437	GCST90001479	CD4 Treg %T cell	25.1503
rs2526941	14	73155735	C	T	0.323	0.06915	0.0358	3.11E-06	3437	GCST90001479	CD4 Treg %T cell	21.8183
rs11869223	17	33775713	G	C	-0.1191	0.02574	0.4364	3.89E-06	3437	GCST90001479	CD4 Treg %T cell	21.4095
rs56043453	17	80189590	T	A	0.1394	0.03038	0.7704	4.62E-06	3437	GCST90001479	CD4 Treg %T cell	21.0547
rs12044365	1	210431761	G	A	-0.3482	0.07468	0.0248	3.24E-06	3405	GCST90001480	Resting Treg AC	21.7395
rs116794175	1	194010208	C	T	0.8994	0.1806	0.0043	6.68E-07	3405	GCST90001480	Resting Treg AC	24.8011
rs17583875	1	197924770	A	G	1.651	0.2111	0.0029	6.94E-15	3405	GCST90001480	Resting Treg AC	61.1671
rs6751481	2	38897810	C	T	0.2177	0.02348	0.4699	3.10E-20	3405	GCST90001480	Resting Treg AC	85.9648
rs17607399	2	41884212	T	C	0.1892	0.03839	0.1084	8.66E-07	3405	GCST90001480	Resting Treg AC	24.2888
rs408686	2	39177320	A	C	-0.2089	0.03078	0.814	1.33E-11	3405	GCST90001480	Resting Treg AC	46.0617
rs979640	4	132525794	G	A	-0.1339	0.02833	0.7852	2.40E-06	3405	GCST90001480	Resting Treg AC	22.3392
rs247636	5	142990496	A	G	-0.3186	0.06187	0.0363	2.77E-07	3405	GCST90001480	Resting Treg AC	26.5174
rs36058358	6	32636282	A	G	-0.1784	0.03687	0.2229	1.37E-06	3405	GCST90001480	Resting Treg AC	23.4123
rs9272050	6	32599071	A	G	0.1633	0.03024	0.7012	7.10E-08	3405	GCST90001480	Resting Treg AC	29.1614
rs1618199	6	31275850	A	G	0.1509	0.0328	0.3771	4.38E-06	3405	GCST90001480	Resting Treg AC	21.1656
rs182630194	7	71331239	A	G	1.635	0.3213	0.0013	3.81E-07	3405	GCST90001480	Resting Treg AC	25.8949
rs147199078	7	80542211	C	T	0.3441	0.06816	0.0295	4.69E-07	3405	GCST90001480	Resting Treg AC	25.4865
rs7787732	7	151861663	C	T	0.1935	0.04143	0.0793	3.14E-06	3405	GCST90001480	Resting Treg AC	21.8138
rs7899451	10	118980344	G	C	-0.1238	0.02622	0.2803	2.45E-06	3405	GCST90001480	Resting Treg AC	22.2934
rs16922479	10	22863004	C	T	-0.1773	0.03726	0.1094	2.03E-06	3405	GCST90001480	Resting Treg AC	22.6429
rs3016770	11	128694040	G	T	-0.1819	0.03707	0.89	9.74E-07	3405	GCST90001480	Resting Treg AC	24.078
rs75958070	11	79203049	C	G	-0.2006	0.03612	0.1217	3.02E-08	3405	GCST90001480	Resting Treg AC	30.8437
rs8088253	18	64904859	G	A	0.2852	0.05469	0.0467	1.94E-07	3405	GCST90001480	Resting Treg AC	27.1946
rs111941642	22	28079761	T	C	-0.476	0.09652	0.0144	8.56E-07	3405	GCST90001480	Resting Treg AC	24.3209
rs187089343	1	182091538	C	A	0.9806	0.1707	0.0047	1.00E-08	3437	GCST90001481	Resting Treg % CD4 Treg	33.0002
rs150956189	1	214625781	C	T	2.691	0.5693	3.00E-04	2.37E-06	3437	GCST90001481	Resting Treg % CD4 Treg	22.3432
rs61828007	1	203502968	G	A	0.3706	0.06927	0.0289	9.35E-08	3437	GCST90001481	Resting Treg % CD4 Treg	28.6233
rs12133465	1	195430336	G	A	0.7179	0.1158	0.0096	6.33E-10	3437	GCST90001481	Resting Treg % CD4 Treg	38.4336
rs146899923	1	195919849	C	T	0.7278	0.1254	0.0089	7.08E-09	3437	GCST90001481	Resting Treg % CD4 Treg	33.6844
rs60220946	1	193505625	T	C	0.4297	0.07742	0.0212	3.08E-08	3437	GCST90001481	Resting Treg % CD4 Treg	30.8052
rs147071297	1	191648600	A	G	1.292	0.1788	0.0039	6.14E-13	3437	GCST90001481	Resting Treg % CD4 Treg	52.2144
rs7530076	1	195825276	A	G	-0.463	0.07456	0.9748	5.95E-10	3437	GCST90001481	Resting Treg % CD4 Treg	38.5612
rs17583875	1	197924770	A	G	2.714	0.2018	0.0029	3.22E-40	3437	GCST90001481	Resting Treg % CD4 Treg	180.875
rs138915779	1	190079170	A	C	1.793	0.2061	0.0035	4.93E-18	3437	GCST90001481	Resting Treg % CD4 Treg	75.6841
rs112553628	2	38077329	G	A	0.2951	0.06128	0.0352	1.54E-06	3437	GCST90001481	Resting Treg % CD4 Treg	23.19
rs413431	2	39176695	G	A	-0.2777	0.02969	0.8154	1.47E-20	3437	GCST90001481	Resting Treg % CD4 Treg	87.4846
rs139681117	2	23924920	T	C	0.2445	0.05221	0.0528	2.94E-06	3437	GCST90001481	Resting Treg % CD4 Treg	21.9306
rs6751481	2	38897810	C	T	0.2946	0.02252	0.4709	3.40E-38	3437	GCST90001481	Resting Treg % CD4 Treg	171.131
rs17607399	2	41884212	T	C	0.209	0.03723	0.1084	2.14E-08	3437	GCST90001481	Resting Treg % CD4 Treg	31.5142
rs10059100	5	120100784	G	A	-0.1194	0.02467	0.3224	1.36E-06	3437	GCST90001481	Resting Treg % CD4 Treg	23.4245
rs9274712	6	32637298	T	C	-0.1758	0.03533	0.3326	6.80E-07	3437	GCST90001481	Resting Treg % CD4 Treg	24.76
rs12722496	10	6096667	G	A	-0.2244	0.0482	0.0611	3.35E-06	3437	GCST90001481	Resting Treg % CD4 Treg	21.6746
rs192123974	11	13923816	T	C	1.588	0.3176	0.0016	6.00E-07	3437	GCST90001481	Resting Treg % CD4 Treg	25
rs73124650	20	47523429	C	T	0.3448	0.07228	0.0249	1.92E-06	3437	GCST90001481	Resting Treg % CD4 Treg	22.7561
rs79670457	20	47437969	T	C	0.2321	0.04896	0.0541	2.23E-06	3437	GCST90001481	Resting Treg % CD4 Treg	22.4733
rs147958143	1	238096255	T	A	-0.5364	0.1072	0.0111	5.94E-07	3437	GCST90001482	Resting Treg %CD4	25.0373
rs7530076	1	195825276	A	G	-0.3827	0.07667	0.9748	6.28E-07	3437	GCST90001482	Resting Treg %CD4	24.9153
rs146899923	1	195919849	C	T	0.6595	0.129	0.0089	3.36E-07	3437	GCST90001482	Resting Treg %CD4	26.1367
rs12141656	1	189081342	G	T	0.6122	0.1213	0.0092	4.73E-07	3437	GCST90001482	Resting Treg %CD4	25.4721
rs147071297	1	191648600	A	G	1.123	0.1849	0.0039	1.40E-09	3437	GCST90001482	Resting Treg %CD4	36.888
rs150956189	1	214625781	C	T	2.897	0.5951	3.00E-04	1.18E-06	3437	GCST90001482	Resting Treg %CD4	23.6983
rs12133465	1	195430336	G	A	0.6418	0.1191	0.0096	7.60E-08	3437	GCST90001482	Resting Treg %CD4	29.0386
rs17583875	1	197924770	A	G	2.309	0.2094	0.0029	8.26E-28	3437	GCST90001482	Resting Treg %CD4	121.589
rs138915779	1	190079170	A	C	1.439	0.2131	0.0035	1.72E-11	3437	GCST90001482	Resting Treg %CD4	45.5989
rs115383271	2	39367533	A	C	0.2552	0.0517	0.0541	8.37E-07	3437	GCST90001482	Resting Treg %CD4	24.3658
rs17607399	2	41884212	T	C	0.1996	0.03805	0.1084	1.64E-07	3437	GCST90001482	Resting Treg %CD4	27.5177
rs6751481	2	38897810	C	T	0.2762	0.0232	0.4709	4.78E-32	3437	GCST90001482	Resting Treg %CD4	141.733
rs408686	2	39177320	A	C	-0.2655	0.03044	0.8142	4.22E-18	3437	GCST90001482	Resting Treg %CD4	76.0746
rs112553628	2	38077329	G	A	0.2882	0.06287	0.0352	4.73E-06	3437	GCST90001482	Resting Treg %CD4	21.0136
rs247636	5	142990496	A	G	-0.2906	0.06183	0.0361	2.70E-06	3437	GCST90001482	Resting Treg %CD4	22.0898
rs1084331	6	125213827	G	A	-0.1546	0.03375	0.8586	4.82E-06	3437	GCST90001482	Resting Treg %CD4	20.9832
rs4959016	6	31297833	T	C	-0.1474	0.03155	0.5928	3.12E-06	3437	GCST90001482	Resting Treg %CD4	21.8271
rs62405562	6	32451834	G	A	-0.155	0.02965	0.4537	1.83E-07	3437	GCST90001482	Resting Treg %CD4	27.3284
rs192123974	11	13923816	T	C	1.539	0.3266	0.0016	2.54E-06	3437	GCST90001482	Resting Treg %CD4	22.2047
rs79505492	11	79167993	G	A	-0.1913	0.04122	0.09	3.61E-06	3437	GCST90001482	Resting Treg %CD4	21.5384
rs145833948	12	41804479	A	C	0.2778	0.05849	0.0425	2.12E-06	3437	GCST90001482	Resting Treg %CD4	22.558
rs76384362	12	15365872	T	C	0.3703	0.0807	0.0212	4.62E-06	3437	GCST90001482	Resting Treg %CD4	21.0552
rs72744142	15	81518947	A	G	-0.1499	0.03278	0.1507	4.94E-06	3437	GCST90001482	Resting Treg %CD4	20.9115
rs117680001	17	13652401	A	C	0.5355	0.117	0.0105	4.91E-06	3437	GCST90001482	Resting Treg %CD4	20.9482
rs79524476	19	40973561	G	C	0.1481	0.03202	0.1477	3.86E-06	3437	GCST90001482	Resting Treg %CD4	21.3928
rs17583875	1	197924770	A	G	2.134	0.2233	0.0029	2.17E-21	3405	GCST90001483	CD39+ resting Treg AC	91.3296
rs190023756	1	199471227	A	G	0.6136	0.1211	0.0101	4.24E-07	3405	GCST90001483	CD39+ resting Treg AC	25.6733
rs146899923	1	195919849	C	T	0.8565	0.1368	0.009	4.29E-10	3405	GCST90001483	CD39+ resting Treg AC	39.1997
rs138915779	1	190079170	A	C	1.188	0.2275	0.0034	1.89E-07	3405	GCST90001483	CD39+ resting Treg AC	27.2691
rs11890666	2	38745822	A	G	-0.1566	0.02815	0.2875	2.88E-08	3405	GCST90001483	CD39+ resting Treg AC	30.9476
rs78096816	2	53370856	C	A	1.521	0.3287	0.0013	3.85E-06	3405	GCST90001483	CD39+ resting Treg AC	21.4121
rs12712610	2	38897249	G	A	0.1912	0.02749	0.2972	4.16E-12	3405	GCST90001483	CD39+ resting Treg AC	48.3756
rs138807420	5	6231929	T	A	1.024	0.2041	0.0034	5.49E-07	3405	GCST90001483	CD39+ resting Treg AC	25.1718
rs10086961	8	132897157	C	T	-0.1276	0.02767	0.2797	4.10E-06	3405	GCST90001483	CD39+ resting Treg AC	21.2659
rs111534725	10	98139264	T	G	0.7719	0.06357	0.0408	3.06E-33	3405	GCST90001483	CD39+ resting Treg AC	147.441
rs117678654	10	101548054	A	C	0.6017	0.1206	0.0107	6.32E-07	3405	GCST90001483	CD39+ resting Treg AC	24.8923
rs7079761	10	97842115	A	G	0.7212	0.05595	0.0554	3.75E-37	3405	GCST90001483	CD39+ resting Treg AC	166.154
rs35909109	10	98014850	T	C	0.3601	0.06066	0.0464	3.22E-09	3405	GCST90001483	CD39+ resting Treg AC	35.2404
rs77520132	10	98160835	A	G	0.5828	0.05899	0.046	1.03E-22	3405	GCST90001483	CD39+ resting Treg AC	97.6073
rs143132810	10	96890004	C	T	0.6358	0.0789	0.0263	1.07E-15	3405	GCST90001483	CD39+ resting Treg AC	64.9362
rs117572834	10	109896541	G	T	-1.021	0.2137	0.0031	1.83E-06	3405	GCST90001483	CD39+ resting Treg AC	22.8267
rs192831774	10	95387682	T	A	0.4945	0.0724	0.0311	1.00E-11	3405	GCST90001483	CD39+ resting Treg AC	46.6504
rs185474383	10	96311553	T	G	0.5292	0.08658	0.021	1.10E-09	3405	GCST90001483	CD39+ resting Treg AC	37.3598
rs4918971	10	97569998	G	C	0.8068	0.02149	0.4264	1.00E-200	3405	GCST90001483	CD39+ resting Treg AC	1409.48
rs72809762	10	97294154	T	C	0.4336	0.04951	0.0675	3.04E-18	3405	GCST90001483	CD39+ resting Treg AC	76.6995
rs6488275	12	10379180	T	C	-0.1716	0.03738	0.8774	4.56E-06	3405	GCST90001483	CD39+ resting Treg AC	21.0744
rs78843390	12	130031612	T	C	0.6066	0.1302	0.0094	3.29E-06	3405	GCST90001483	CD39+ resting Treg AC	21.7062
rs78654607	16	83070118	G	C	-0.3394	0.07017	0.0329	1.38E-06	3405	GCST90001483	CD39+ resting Treg AC	23.3949
rs115328872	1	197921246	A	G	1.259	0.199	0.0036	2.82E-10	3437	GCST90001484	CD39+ resting Treg %resting Treg	40.0263
rs146899923	1	195919849	C	T	0.66	0.1367	0.0089	1.45E-06	3437	GCST90001484	CD39+ resting Treg %resting Treg	23.3105
rs183612488	2	97689175	C	T	1.767	0.3749	0.001	2.53E-06	3437	GCST90001484	CD39+ resting Treg %resting Treg	22.2148
rs75834156	2	38911130	T	C	-0.1662	0.03462	0.1589	1.64E-06	3437	GCST90001484	CD39+ resting Treg %resting Treg	23.0467
rs77718305	2	85424907	T	C	0.2854	0.06134	0.0425	3.41E-06	3437	GCST90001484	CD39+ resting Treg %resting Treg	21.6481
rs11718018	3	60364770	C	T	-0.1175	0.02509	0.4149	2.90E-06	3437	GCST90001484	CD39+ resting Treg %resting Treg	21.9318
rs141700904	6	57764436	G	A	0.5307	0.1133	0.0124	2.91E-06	3437	GCST90001484	CD39+ resting Treg %resting Treg	21.9401
rs73196633	7	86574111	C	A	-0.1457	0.03152	0.1977	3.94E-06	3437	GCST90001484	CD39+ resting Treg %resting Treg	21.3672
rs7077127	10	18717348	T	G	-0.1424	0.03091	0.2054	4.27E-06	3437	GCST90001484	CD39+ resting Treg %resting Treg	21.2237
rs192831774	10	95387682	T	A	0.5858	0.07135	0.0313	3.07E-16	3437	GCST90001484	CD39+ resting Treg %resting Treg	67.4079
rs118112011	10	97204949	G	A	0.647	0.1268	0.0095	3.50E-07	3437	GCST90001484	CD39+ resting Treg %resting Treg	26.0357
rs4918962	10	97475574	C	A	-0.8878	0.02028	0.5738	1.00E-200	3437	GCST90001484	CD39+ resting Treg %resting Treg	1916.44
rs1923692	10	98173715	G	T	-0.5718	0.0529	0.9453	8.39E-27	3437	GCST90001484	CD39+ resting Treg %resting Treg	116.836
rs10882701	10	97741071	C	A	-0.3681	0.02438	0.5141	6.66E-50	3437	GCST90001484	CD39+ resting Treg %resting Treg	227.963
rs4293064	10	107757380	A	C	0.2434	0.04326	0.0899	1.98E-08	3437	GCST90001484	CD39+ resting Treg %resting Treg	31.6569
rs12778837	10	96998744	C	T	0.2009	0.02654	0.3595	4.85E-14	3437	GCST90001484	CD39+ resting Treg %resting Treg	57.3005
rs72809757	10	97285715	G	A	0.5451	0.05251	0.0588	7.07E-25	3437	GCST90001484	CD39+ resting Treg %resting Treg	107.763
rs7963011	12	10389074	T	C	0.125	0.02724	0.2733	4.62E-06	3437	GCST90001484	CD39+ resting Treg %resting Treg	21.0575
rs61821998	1	193263354	A	T	0.4208	0.08415	0.0215	6.01E-07	3437	GCST90001485	CD39+ resting Treg % CD4 Treg	25.0059
rs34645541	1	195875605	A	C	0.7843	0.1289	0.0095	1.29E-09	3437	GCST90001485	CD39+ resting Treg % CD4 Treg	37.0219
rs116794175	1	194010208	C	T	1.311	0.1905	0.0042	6.98E-12	3437	GCST90001485	CD39+ resting Treg % CD4 Treg	47.3604
rs113435341	1	198151688	G	A	2.267	0.2171	0.0032	3.79E-25	3437	GCST90001485	CD39+ resting Treg % CD4 Treg	109.039
rs11579717	1	199999121	A	G	1.718	0.1835	0.0044	1.35E-20	3437	GCST90001485	CD39+ resting Treg % CD4 Treg	87.6545
rs187089343	1	182091538	C	A	0.8819	0.1864	0.0047	2.32E-06	3437	GCST90001485	CD39+ resting Treg % CD4 Treg	22.3845
rs78096816	2	53370856	C	A	1.581	0.3277	0.0013	1.47E-06	3437	GCST90001485	CD39+ resting Treg % CD4 Treg	23.2761
rs12712610	2	38897249	G	A	0.201	0.02719	0.2975	1.83E-13	3437	GCST90001485	CD39+ resting Treg % CD4 Treg	54.6479
rs115977640	2	160238519	A	C	0.6189	0.1337	0.0077	3.83E-06	3437	GCST90001485	CD39+ resting Treg % CD4 Treg	21.4278
rs11890666	2	38745822	A	G	-0.1612	0.02787	0.2866	7.94E-09	3437	GCST90001485	CD39+ resting Treg % CD4 Treg	33.4546
rs150096082	3	126743223	A	G	14.69	2.928	NA	5.53E-07	3437	GCST90001485	CD39+ resting Treg % CD4 Treg	25.1711
rs12518588	5	85325148	G	T	0.1241	0.02523	0.412	9.15E-07	3437	GCST90001485	CD39+ resting Treg % CD4 Treg	24.1941
rs10086961	8	132897157	C	T	-0.1275	0.02736	0.28	3.30E-06	3437	GCST90001485	CD39+ resting Treg % CD4 Treg	21.7164
rs11818051	10	97972294	T	C	0.6998	0.0719	0.0317	4.24E-22	3437	GCST90001485	CD39+ resting Treg % CD4 Treg	94.7306
rs4918969	10	97562938	A	G	0.8426	0.02078	0.4267	1.00E-200	3437	GCST90001485	CD39+ resting Treg % CD4 Treg	1644.19
rs35909109	10	98014850	T	C	0.3811	0.05993	0.0464	2.30E-10	3437	GCST90001485	CD39+ resting Treg % CD4 Treg	40.438
rs117572834	10	109896541	G	T	-1.108	0.2135	0.0031	2.25E-07	3437	GCST90001485	CD39+ resting Treg % CD4 Treg	26.9329
rs182702572	10	96658384	A	C	0.5464	0.07402	0.0295	1.95E-13	3437	GCST90001485	CD39+ resting Treg % CD4 Treg	54.4908
rs1410600	10	97070694	T	C	-0.2216	0.02536	0.4069	3.59E-18	3437	GCST90001485	CD39+ resting Treg % CD4 Treg	76.3556
rs12778837	10	96998744	C	T	0.1965	0.02651	0.3595	1.55E-13	3437	GCST90001485	CD39+ resting Treg % CD4 Treg	54.9422
rs111534725	10	98139264	T	G	0.8056	0.06291	0.0409	1.06E-36	3437	GCST90001485	CD39+ resting Treg % CD4 Treg	163.983
rs17111341	10	97881031	C	T	0.6853	0.05013	0.0666	1.86E-41	3437	GCST90001485	CD39+ resting Treg % CD4 Treg	186.881
rs77520132	10	98160835	A	G	0.6067	0.05819	0.0464	4.44E-25	3437	GCST90001485	CD39+ resting Treg % CD4 Treg	108.705
rs78843390	12	130031612	T	C	0.6146	0.1296	0.0093	2.18E-06	3437	GCST90001485	CD39+ resting Treg % CD4 Treg	22.4893
rs78654607	16	83070118	G	C	-0.3327	0.06909	0.033	1.53E-06	3437	GCST90001485	CD39+ resting Treg % CD4 Treg	23.1886
rs116988060	18	34080354	T	A	1.095	0.2254	0.0031	1.25E-06	3437	GCST90001485	CD39+ resting Treg % CD4 Treg	23.6005
rs2326054	20	3033175	C	T	-0.2311	0.04963	0.0628	3.35E-06	3437	GCST90001485	CD39+ resting Treg % CD4 Treg	21.6826
rs113435341	1	198151688	G	A	-1.414	0.2277	0.0032	5.88E-10	3405	GCST90001486	Activated Treg AC	38.5632
rs139138505	1	225667295	G	C	-0.6234	0.1355	0.0085	4.38E-06	3405	GCST90001486	Activated Treg AC	21.1668
rs138915779	1	190079170	A	C	-1.288	0.2345	0.0034	4.23E-08	3405	GCST90001486	Activated Treg AC	30.168
rs6901124	6	109035704	T	C	0.9001	0.1901	0.0044	2.27E-06	3405	GCST90001486	Activated Treg AC	22.4191
rs11593335	10	6160702	T	A	-0.1265	0.02623	0.4164	1.48E-06	3405	GCST90001486	Activated Treg AC	23.2586
rs148991751	12	53114409	C	A	-2.9	0.633	4.00E-04	4.78E-06	3405	GCST90001486	Activated Treg AC	20.9888
rs12626270	21	34223997	T	C	0.1817	0.03912	0.1232	3.55E-06	3405	GCST90001486	Activated Treg AC	21.5731
rs17583875	1	197924770	A	G	-1.532	0.2241	0.0029	9.63E-12	3437	GCST90001487	Activated Treg %CD4 Treg	46.7341
rs138915779	1	190079170	A	C	-1.347	0.2241	0.0035	2.06E-09	3437	GCST90001487	Activated Treg %CD4 Treg	36.1286
rs138751156	1	77300547	C	T	0.2723	0.05492	0.0546	7.50E-07	3437	GCST90001487	Activated Treg %CD4 Treg	24.583
rs76151354	1	104827341	A	G	-0.2757	0.05999	0.0432	4.45E-06	3437	GCST90001487	Activated Treg %CD4 Treg	21.1211
rs7530076	1	195825276	A	G	0.4628	0.08043	0.9748	9.52E-09	3437	GCST90001487	Activated Treg %CD4 Treg	33.1093
rs11185398	1	104762898	G	A	-0.2394	0.05089	0.0615	2.65E-06	3437	GCST90001487	Activated Treg %CD4 Treg	22.1301
rs147071297	1	191648600	A	G	-0.964	0.1968	0.0039	1.02E-06	3437	GCST90001487	Activated Treg %CD4 Treg	23.9941
rs115862633	2	229924038	G	T	-0.8837	0.192	0.0041	4.31E-06	3437	GCST90001487	Activated Treg %CD4 Treg	21.184
rs34185703	3	94030311	A	G	0.1469	0.03152	0.1852	3.29E-06	3437	GCST90001487	Activated Treg %CD4 Treg	21.7206
rs75839545	3	174387584	C	T	0.3951	0.08349	0.0223	2.31E-06	3437	GCST90001487	Activated Treg %CD4 Treg	22.3947
rs9878966	3	14636829	C	T	0.1526	0.03307	0.1609	4.08E-06	3437	GCST90001487	Activated Treg %CD4 Treg	21.2932
rs368899879	4	29697653	C	G	-0.1829	0.03954	0.1231	3.87E-06	3437	GCST90001487	Activated Treg %CD4 Treg	21.3971
rs7784817	7	23752731	T	C	0.2021	0.04291	0.0889	2.58E-06	3437	GCST90001487	Activated Treg %CD4 Treg	22.1828
rs139502175	8	131952722	C	G	-0.3153	0.06883	0.0335	4.78E-06	3437	GCST90001487	Activated Treg %CD4 Treg	20.9842
rs73697379	8	106542599	A	G	0.1611	0.03504	0.1423	4.45E-06	3437	GCST90001487	Activated Treg %CD4 Treg	21.138
rs7035176	9	119577258	C	G	0.1524	0.03107	0.1759	9.79E-07	3437	GCST90001487	Activated Treg %CD4 Treg	24.0595
rs11066188	12	112610714	A	G	-0.1254	0.02574	0.4658	1.15E-06	3437	GCST90001487	Activated Treg %CD4 Treg	23.7344
rs117140551	19	23103264	T	A	0.3619	0.0751	0.0285	1.51E-06	3437	GCST90001487	Activated Treg %CD4 Treg	23.2219
rs56295335	1	10062088	A	G	0.2145	0.04447	0.0898	1.47E-06	3437	GCST90001488	Activated Treg %CD4	23.2659
rs112009416	1	199163362	C	T	-0.6866	0.133	0.0089	2.56E-07	3437	GCST90001488	Activated Treg %CD4	26.6504
rs138915779	1	190079170	A	C	-1.152	0.2291	0.0035	5.25E-07	3437	GCST90001488	Activated Treg %CD4	25.2845
rs149143064	2	39755475	A	G	-0.354	0.07702	0.0276	4.46E-06	3437	GCST90001488	Activated Treg %CD4	21.1251
rs10511150	3	94952474	A	G	0.1452	0.03006	0.2376	1.43E-06	3437	GCST90001488	Activated Treg %CD4	23.3322
rs4109437	4	190769223	A	G	-0.7478	0.1478	0.0083	4.42E-07	3437	GCST90001488	Activated Treg %CD4	25.5989
rs16903407	5	2165975	T	G	0.4769	0.09746	0.0156	1.04E-06	3437	GCST90001488	Activated Treg %CD4	23.9443
rs7078614	10	6075831	T	G	0.1375	0.02638	0.3413	1.96E-07	3437	GCST90001488	Activated Treg %CD4	27.1679
rs597808	12	111973358	G	A	0.1264	0.02682	0.5349	2.54E-06	3437	GCST90001488	Activated Treg %CD4	22.2114
rs117140551	19	23103264	T	A	0.3571	0.07653	0.0285	3.19E-06	3437	GCST90001488	Activated Treg %CD4	21.7729
rs7432284	3	186094684	C	A	0.2441	0.05017	0.068	1.20E-06	3405	GCST90001489	CD39+ activated Treg AC	23.6727
rs139015125	4	165512454	C	G	-0.401	0.08506	0.0231	2.53E-06	3405	GCST90001489	CD39+ activated Treg AC	22.2248
rs12648210	4	89266460	G	A	-0.5171	0.1056	0.0145	1.02E-06	3405	GCST90001489	CD39+ activated Treg AC	23.9785
rs142422333	5	155375550	T	C	-0.2705	0.05905	0.0515	4.78E-06	3405	GCST90001489	CD39+ activated Treg AC	20.9843
rs78027772	7	126248228	A	G	0.2212	0.04672	0.0846	2.29E-06	3405	GCST90001489	CD39+ activated Treg AC	22.4163
rs12707040	7	80480551	A	G	0.1591	0.03418	0.1783	3.37E-06	3405	GCST90001489	CD39+ activated Treg AC	21.6669
rs139577399	7	23203415	C	T	-0.3155	0.06457	0.0414	1.08E-06	3405	GCST90001489	CD39+ activated Treg AC	23.8747
rs11777493	8	113921646	A	T	-0.1467	0.0305	0.2395	1.57E-06	3405	GCST90001489	CD39+ activated Treg AC	23.1345
rs35163827	8	9606332	G	A	-0.3443	0.07172	0.0391	1.65E-06	3405	GCST90001489	CD39+ activated Treg AC	23.0459
rs7088584	10	97607644	T	G	0.8768	0.02116	0.4687	1.00E-200	3405	GCST90001489	CD39+ activated Treg AC	1717
rs72809762	10	97294154	T	C	0.3373	0.0511	0.0675	4.74E-11	3405	GCST90001489	CD39+ activated Treg AC	43.5703
rs2251521	10	109471331	T	C	-0.197	0.04279	0.1021	4.28E-06	3405	GCST90001489	CD39+ activated Treg AC	21.1957
rs10882701	10	97741071	C	A	-0.3631	0.02528	0.514	1.80E-45	3405	GCST90001489	CD39+ activated Treg AC	206.3
rs11188757	10	98205222	C	A	-0.2494	0.03146	0.2213	3.06E-15	3405	GCST90001489	CD39+ activated Treg AC	62.8457
rs111806244	10	47637202	T	C	-0.3653	0.07836	0.0476	3.26E-06	3405	GCST90001489	CD39+ activated Treg AC	21.7325
rs10786199	10	97069472	A	G	-0.189	0.02875	0.2894	5.63E-11	3405	GCST90001489	CD39+ activated Treg AC	43.2163
rs11002579	10	80258836	A	G	-0.1316	0.02727	0.3366	1.46E-06	3405	GCST90001489	CD39+ activated Treg AC	23.2885
rs202211780	10	97016742	G	A	0.4192	0.04585	0.0878	1.02E-19	3405	GCST90001489	CD39+ activated Treg AC	83.5918
rs4321083	13	84031916	A	G	0.1497	0.03152	0.2137	2.12E-06	3405	GCST90001489	CD39+ activated Treg AC	22.5565
rs4441121	13	19650584	G	A	0.125	0.02703	0.3192	3.85E-06	3405	GCST90001489	CD39+ activated Treg AC	21.3859
rs56197234	15	70222702	A	G	0.5601	0.1188	0.0115	2.54E-06	3405	GCST90001489	CD39+ activated Treg AC	22.2279
rs289708	16	57038162	G	A	0.1372	0.02962	0.7573	3.77E-06	3405	GCST90001489	CD39+ activated Treg AC	21.4555
rs139917391	16	18152860	T	C	2.666	0.5711	4.00E-04	3.16E-06	3405	GCST90001489	CD39+ activated Treg AC	21.7919
rs618250	18	362116	T	C	0.3109	0.06017	0.0457	2.51E-07	3405	GCST90001489	CD39+ activated Treg AC	26.6982
rs4811602	20	36849088	A	G	0.1348	0.02614	0.4019	2.65E-07	3405	GCST90001489	CD39+ activated Treg AC	26.5931
rs118006237	1	100480230	A	G	1.942	0.4013	7.00E-04	1.36E-06	3437	GCST90001490	CD39+ activated Treg %activated Treg	23.4186
rs2171655	2	127229166	C	A	0.3024	0.05716	0.0508	1.30E-07	3437	GCST90001490	CD39+ activated Treg %activated Treg	27.9885
rs12106894	3	127066325	C	A	-0.1875	0.04072	0.1079	4.30E-06	3437	GCST90001490	CD39+ activated Treg %activated Treg	21.2025
rs7681044	4	99477128	A	G	-0.125	0.02547	0.5692	9.70E-07	3437	GCST90001491	CD39+ activated Treg %CD4 Treg	24.0859
rs12648210	4	89266460	G	A	-0.5101	0.1037	0.0145	9.19E-07	3437	GCST90001491	CD39+ activated Treg %CD4 Treg	24.1965
rs62390650	6	1652500	A	G	-0.138	0.02908	0.23	2.14E-06	3437	GCST90001491	CD39+ activated Treg %CD4 Treg	22.5201
rs138483328	6	108484291	T	C	0.4874	0.1054	0.0141	3.86E-06	3437	GCST90001491	CD39+ activated Treg %CD4 Treg	21.384
rs7035176	9	119577258	C	G	0.1497	0.03193	0.1759	2.83E-06	3437	GCST90001491	CD39+ activated Treg %CD4 Treg	21.9809
rs72809762	10	97294154	T	C	0.3615	0.05014	0.0675	6.86E-13	3437	GCST90001491	CD39+ activated Treg %CD4 Treg	51.9814
rs12268044	10	98794615	T	C	-0.1886	0.02672	0.3439	2.05E-12	3437	GCST90001491	CD39+ activated Treg %CD4 Treg	49.8208
rs202211780	10	97016742	G	A	0.4416	0.04511	0.0877	2.46E-22	3437	GCST90001491	CD39+ activated Treg %CD4 Treg	95.8324
rs141018090	10	98169221	T	G	0.4456	0.05532	0.0528	1.08E-15	3437	GCST90001491	CD39+ activated Treg %CD4 Treg	64.8823
rs148430006	10	95923091	T	G	0.4454	0.08835	0.0227	4.87E-07	3437	GCST90001491	CD39+ activated Treg %CD4 Treg	25.4148
rs10882655	10	97474371	A	G	-0.9139	0.02033	0.5319	1.00E-200	3437	GCST90001491	CD39+ activated Treg %CD4 Treg	2020.8
rs10882701	10	97741071	C	A	-0.3538	0.02489	0.5141	1.32E-44	3437	GCST90001491	CD39+ activated Treg %CD4 Treg	202.053
rs148903835	10	108283818	A	G	0.6005	0.1288	0.0106	3.23E-06	3437	GCST90001491	CD39+ activated Treg %CD4 Treg	21.7367
rs10786199	10	97069472	A	G	-0.1864	0.02836	0.2888	5.61E-11	3437	GCST90001491	CD39+ activated Treg %CD4 Treg	43.1996
rs117858605	12	81434565	G	A	1.041	0.22	0.0029	2.34E-06	3437	GCST90001491	CD39+ activated Treg %CD4 Treg	22.3901
rs11579717	1	199999121	A	G	-1.201	0.1934	0.0044	5.94E-10	3405	GCST90001492	Secreting Treg AC	38.5632
rs138915779	1	190079170	A	C	-1.455	0.2371	0.0034	9.40E-10	3405	GCST90001492	Secreting Treg AC	37.6585
rs113435341	1	198151688	G	A	-2.032	0.2282	0.0032	8.69E-19	3405	GCST90001492	Secreting Treg AC	79.2896
rs76202906	1	113476831	A	C	-0.3478	0.07473	0.0301	3.37E-06	3405	GCST90001492	Secreting Treg AC	21.6605
rs138960714	4	123422719	C	A	-2.391	0.5194	6.00E-04	4.30E-06	3405	GCST90001492	Secreting Treg AC	21.1912
rs114437347	4	86967620	C	G	-3.936	0.8431	3.00E-04	3.15E-06	3405	GCST90001492	Secreting Treg AC	21.7948
rs507492	6	109031005	C	G	0.694	0.1506	0.007	4.21E-06	3405	GCST90001492	Secreting Treg AC	21.2358
rs6942586	7	36530276	A	G	-0.1271	0.02687	0.6416	2.32E-06	3405	GCST90001492	Secreting Treg AC	22.3746
rs17717645	7	18003774	C	T	0.3868	0.08192	0.0267	2.44E-06	3405	GCST90001492	Secreting Treg AC	22.2943
rs61839660	10	6094697	T	C	0.3436	0.05734	0.0542	2.27E-09	3405	GCST90001492	Secreting Treg AC	35.908
rs75596315	12	122520112	T	C	0.2636	0.05765	0.0523	4.97E-06	3405	GCST90001492	Secreting Treg AC	20.907
rs3184504	12	111884608	C	T	-0.1297	0.0282	0.5289	4.40E-06	3405	GCST90001492	Secreting Treg AC	21.1535
rs145600407	13	19280601	T	C	-0.5134	0.1045	0.0206	9.43E-07	3405	GCST90001492	Secreting Treg AC	24.1368
rs7162344	15	26030485	A	G	-0.1209	0.02578	0.4314	2.86E-06	3405	GCST90001492	Secreting Treg AC	21.9931
rs153054	16	69446054	G	A	1.442	0.3132	0.0019	4.32E-06	3405	GCST90001492	Secreting Treg AC	21.1976
rs149951966	17	41137136	C	T	0.2109	0.04394	0.1035	1.66E-06	3405	GCST90001492	Secreting Treg AC	23.0374
rs11579717	1	199999121	A	G	-1.776	0.1774	0.0044	2.93E-23	3437	GCST90001493	Secreting Treg % CD4 Treg	100.226
rs116794175	1	194010208	C	T	-1.417	0.1841	0.0042	1.78E-14	3437	GCST90001493	Secreting Treg % CD4 Treg	59.2423
rs187089343	1	182091538	C	A	-0.8547	0.1809	0.0047	2.39E-06	3437	GCST90001493	Secreting Treg % CD4 Treg	22.3229
rs11577174	1	230492271	T	C	1.612	0.3412	0.0012	2.39E-06	3437	GCST90001493	Secreting Treg % CD4 Treg	22.3209
rs34645541	1	195875605	A	C	-0.6193	0.125	0.0095	7.60E-07	3437	GCST90001493	Secreting Treg % CD4 Treg	24.5461
rs60220946	1	193505625	T	C	-0.4131	0.08175	0.0212	4.56E-07	3437	GCST90001493	Secreting Treg % CD4 Treg	25.5349
rs12744266	1	248047667	A	G	0.1243	0.02583	0.2979	1.55E-06	3437	GCST90001493	Secreting Treg % CD4 Treg	23.1576
rs113435341	1	198151688	G	A	-2.54	0.2093	0.0032	3.14E-33	3437	GCST90001493	Secreting Treg % CD4 Treg	147.275
rs75981740	1	5012020	G	A	0.212	0.04589	0.0711	3.98E-06	3437	GCST90001493	Secreting Treg % CD4 Treg	21.342
rs17607399	2	41884212	T	C	-0.2213	0.03894	0.1084	1.44E-08	3437	GCST90001493	Secreting Treg % CD4 Treg	32.2977
rs413431	2	39176695	G	A	0.2955	0.03106	0.8154	3.31E-21	3437	GCST90001493	Secreting Treg % CD4 Treg	90.5132
rs6751481	2	38897810	C	T	-0.2879	0.02374	0.4709	3.53E-33	3437	GCST90001493	Secreting Treg % CD4 Treg	147.069
rs62322628	4	122780838	T	C	-0.814	0.1759	0.0049	3.83E-06	3437	GCST90001493	Secreting Treg % CD4 Treg	21.415
rs11739607	5	27694229	C	T	-0.3801	0.08266	0.0214	4.42E-06	3437	GCST90001493	Secreting Treg % CD4 Treg	21.1449
rs10059100	5	120100784	G	A	0.1188	0.02585	0.3224	4.48E-06	3437	GCST90001493	Secreting Treg % CD4 Treg	21.1209
rs273421	8	132542825	C	G	0.1507	0.03147	0.8356	1.76E-06	3437	GCST90001493	Secreting Treg % CD4 Treg	22.9315
rs79224901	8	3651438	C	G	-0.4074	0.08352	0.0221	1.12E-06	3437	GCST90001493	Secreting Treg % CD4 Treg	23.7937
rs7893324	10	6111075	C	T	0.1629	0.03354	0.1562	1.25E-06	3437	GCST90001493	Secreting Treg % CD4 Treg	23.5894
rs562562	18	24263725	A	G	0.1197	0.02486	0.3714	1.54E-06	3437	GCST90001493	Secreting Treg % CD4 Treg	23.1839
rs369976766	22	28835840	A	T	-1.008	0.2144	0.0035	2.67E-06	3437	GCST90001493	Secreting Treg % CD4 Treg	22.104
rs113435341	1	198151688	G	A	-2.18	0.2206	0.0032	9.94E-23	3437	GCST90001494	Secreting Treg %CD4	97.6567
rs143290109	1	103543193	T	C	-2.172	0.472	7.00E-04	4.35E-06	3437	GCST90001494	Secreting Treg %CD4	21.1756
rs10925924	1	239767145	G	T	-0.1919	0.03875	0.8829	7.73E-07	3437	GCST90001494	Secreting Treg %CD4	24.5249
rs35378667	1	205001095	C	T	-0.5212	0.1035	0.0141	5.04E-07	3437	GCST90001494	Secreting Treg %CD4	25.3588
rs11579717	1	199999121	A	G	-1.625	0.1865	0.0044	4.49E-18	3437	GCST90001494	Secreting Treg %CD4	75.9188
rs138915779	1	190079170	A	C	-1.514	0.2286	0.0035	4.11E-11	3437	GCST90001494	Secreting Treg %CD4	43.8631
rs12712610	2	38897249	G	A	-0.1818	0.02763	0.2975	5.43E-11	3437	GCST90001494	Secreting Treg %CD4	43.2938
rs11124653	2	39112166	A	C	0.1191	0.026	0.5911	4.79E-06	3437	GCST90001494	Secreting Treg %CD4	20.9834
rs6438325	3	116384674	C	A	-0.1809	0.03737	0.8749	1.35E-06	3437	GCST90001494	Secreting Treg %CD4	23.4332
rs9838548	3	126747367	C	T	0.1279	0.0271	0.3134	2.44E-06	3437	GCST90001494	Secreting Treg %CD4	22.2742
rs7651919	3	4597367	T	G	-0.1153	0.02483	0.4529	3.60E-06	3437	GCST90001494	Secreting Treg %CD4	21.5628
rs2668533	4	54555201	T	C	-0.1342	0.02819	0.7284	2.00E-06	3437	GCST90001494	Secreting Treg %CD4	22.6629
rs114437347	4	86967620	C	G	-3.842	0.8142	3.00E-04	2.46E-06	3437	GCST90001494	Secreting Treg %CD4	22.2665
rs138960714	4	123422719	C	A	-2.942	0.5018	6.00E-04	4.97E-09	3437	GCST90001494	Secreting Treg %CD4	34.3735
rs74830391	7	37427289	T	C	0.1999	0.03637	0.1525	4.14E-08	3437	GCST90001494	Secreting Treg %CD4	30.2092
rs6602392	10	6078079	A	C	0.2126	0.03897	0.1155	5.28E-08	3437	GCST90001494	Secreting Treg %CD4	29.7622
rs7893324	10	6111075	C	T	0.2816	0.03509	0.1562	1.37E-15	3437	GCST90001494	Secreting Treg %CD4	64.4019
rs10905879	10	6177083	T	C	0.1904	0.03733	0.1286	3.55E-07	3437	GCST90001494	Secreting Treg %CD4	26.0146
rs149375589	11	67333370	G	T	-2.824	0.5982	4.00E-04	2.45E-06	3437	GCST90001494	Secreting Treg %CD4	22.2862
rs138514398	11	66788802	G	T	-9.098	1.973	NA	4.17E-06	3437	GCST90001494	Secreting Treg %CD4	21.2636
rs114114791	1	25840181	G	A	0.3538	0.07416	0.0304	1.91E-06	3405	GCST90001495	CD39+ secreting Treg AC	22.7602
rs76464802	7	67769786	A	G	-0.4852	0.1056	0.015	4.47E-06	3405	GCST90001495	CD39+ secreting Treg AC	21.1112
rs78027772	7	126248228	A	G	0.2257	0.04708	0.0846	1.71E-06	3405	GCST90001495	CD39+ secreting Treg AC	22.9821
rs150315125	8	10090715	T	A	-0.4106	0.08147	0.0295	4.89E-07	3405	GCST90001495	CD39+ secreting Treg AC	25.4005
rs74791100	9	86052403	C	T	0.5538	0.1185	0.0123	3.09E-06	3405	GCST90001495	CD39+ secreting Treg AC	21.8408
rs10786199	10	97069472	A	G	-0.1932	0.02906	0.2894	3.39E-11	3405	GCST90001495	CD39+ secreting Treg AC	44.2001
rs11598645	10	68351521	C	T	-0.6337	0.1381	0.011	4.64E-06	3405	GCST90001495	CD39+ secreting Treg AC	21.0562
rs72809762	10	97294154	T	C	0.4322	0.05126	0.0675	4.98E-17	3405	GCST90001495	CD39+ secreting Treg AC	71.0906
rs10882655	10	97474371	A	G	-0.9594	0.02046	0.532	1.00E-200	3405	GCST90001495	CD39+ secreting Treg AC	2198.81
rs11188757	10	98205222	C	A	-0.2549	0.03174	0.2213	1.33E-15	3405	GCST90001495	CD39+ secreting Treg AC	64.495
rs202211780	10	97016742	G	A	0.4715	0.04614	0.0878	3.68E-24	3405	GCST90001495	CD39+ secreting Treg AC	104.426
rs10882701	10	97741071	C	A	-0.4069	0.02528	0.514	3.19E-56	3405	GCST90001495	CD39+ secreting Treg AC	259.072
rs149951966	17	41137136	C	T	0.2069	0.04388	0.1035	2.51E-06	3405	GCST90001495	CD39+ secreting Treg AC	22.2325
rs11655883	17	75234757	G	A	0.1294	0.02794	0.2902	3.74E-06	3405	GCST90001495	CD39+ secreting Treg AC	21.4494
rs6005121	22	27065117	G	A	-0.2011	0.04185	0.8974	1.62E-06	3405	GCST90001495	CD39+ secreting Treg AC	23.0905
rs282011	1	91858207	T	C	0.1314	0.02772	0.3099	2.23E-06	3437	GCST90001496	CD39+ secreting Treg %secreting Treg	22.4701
rs147911368	1	97319841	C	T	-0.772	0.1665	0.0063	3.69E-06	3437	GCST90001496	CD39+ secreting Treg %secreting Treg	21.4984
rs118006237	1	100480230	A	G	1.987	0.4127	7.00E-04	1.54E-06	3437	GCST90001496	CD39+ secreting Treg %secreting Treg	23.1807
rs78458369	2	74164120	T	A	2.399	0.5036	7.00E-04	1.98E-06	3437	GCST90001496	CD39+ secreting Treg %secreting Treg	22.6929
rs2171655	2	127229166	C	A	0.2773	0.05858	0.0508	2.30E-06	3437	GCST90001496	CD39+ secreting Treg %secreting Treg	22.4079
rs73037918	3	10923961	C	T	-0.2836	0.06115	0.0451	3.65E-06	3437	GCST90001496	CD39+ secreting Treg %secreting Treg	21.509
rs74346764	3	145230069	A	G	-0.5969	0.1285	0.0102	3.53E-06	3437	GCST90001496	CD39+ secreting Treg %secreting Treg	21.5773
rs35796547	3	74432399	G	A	0.131	0.02663	0.3363	9.06E-07	3437	GCST90001496	CD39+ secreting Treg %secreting Treg	24.1992
rs17571942	5	29581038	G	T	1.778	0.3703	0.0015	1.66E-06	3437	GCST90001496	CD39+ secreting Treg %secreting Treg	23.0545
rs114844216	10	98158952	C	T	0.6107	0.06018	0.0464	7.35E-24	3437	GCST90001496	CD39+ secreting Treg %secreting Treg	102.98
rs4918960	10	97472570	A	T	-0.9412	0.02027	0.4862	1.00E-200	3437	GCST90001496	CD39+ secreting Treg %secreting Treg	2156.04
rs146426185	10	99452494	C	A	-0.3085	0.05356	0.0634	9.17E-09	3437	GCST90001496	CD39+ secreting Treg %secreting Treg	33.1764
rs7910217	10	96999873	A	G	0.2459	0.03182	0.2076	1.42E-14	3437	GCST90001496	CD39+ secreting Treg %secreting Treg	59.7196
rs147121076	10	95924521	G	T	0.4594	0.08235	0.0262	2.63E-08	3437	GCST90001496	CD39+ secreting Treg %secreting Treg	31.1211
rs117200502	10	97070990	T	C	0.4259	0.0408	0.1114	3.91E-25	3437	GCST90001496	CD39+ secreting Treg %secreting Treg	108.967
rs145557266	10	95850055	G	A	0.7359	0.09042	0.0211	5.55E-16	3437	GCST90001496	CD39+ secreting Treg %secreting Treg	66.2382
rs10882701	10	97741071	C	A	-0.4034	0.02502	0.5141	2.04E-56	3437	GCST90001496	CD39+ secreting Treg %secreting Treg	259.954
rs11188950	10	98619863	G	T	0.4852	0.103	0.0167	2.59E-06	3437	GCST90001496	CD39+ secreting Treg %secreting Treg	22.1905
rs118111902	11	19624351	C	G	0.466	0.09549	0.0179	1.11E-06	3437	GCST90001496	CD39+ secreting Treg %secreting Treg	23.8153
rs111461378	20	15575550	C	T	-1.107	0.2386	0.0028	3.59E-06	3437	GCST90001496	CD39+ secreting Treg %secreting Treg	21.5256
rs5769126	22	47135205	C	A	0.1277	0.02586	0.6062	8.34E-07	3437	GCST90001496	CD39+ secreting Treg %secreting Treg	24.3851
rs118006237	1	100480230	A	G	1.921	0.4076	7.00E-04	2.53E-06	3437	GCST90001497	CD39+ secreting Treg %CD4 Treg	22.2119
rs78458369	2	74164120	T	A	2.598	0.497	7.00E-04	1.81E-07	3437	GCST90001497	CD39+ secreting Treg %CD4 Treg	27.3253
rs17571942	5	29581038	G	T	1.694	0.3658	0.0015	3.77E-06	3437	GCST90001497	CD39+ secreting Treg %CD4 Treg	21.4457
rs2569847	6	1651973	G	A	-0.1367	0.02941	0.2277	3.46E-06	3437	GCST90001497	CD39+ secreting Treg %CD4 Treg	21.6046
rs115364130	7	83238053	A	G	-0.4063	0.0857	0.0223	2.21E-06	3437	GCST90001497	CD39+ secreting Treg %CD4 Treg	22.4767
rs59428330	9	138051433	T	C	0.2934	0.06107	0.0425	1.62E-06	3437	GCST90001497	CD39+ secreting Treg %CD4 Treg	23.0815
rs114844216	10	98158952	C	T	0.5653	0.05954	0.0464	3.98E-21	3437	GCST90001497	CD39+ secreting Treg %CD4 Treg	90.1447
rs117200502	10	97070990	T	C	0.4056	0.04033	0.1114	1.80E-23	3437	GCST90001497	CD39+ secreting Treg %CD4 Treg	101.144
rs61873892	10	100118038	T	C	-0.3713	0.07665	0.0294	1.33E-06	3437	GCST90001497	CD39+ secreting Treg %CD4 Treg	23.4653
rs145557266	10	95850055	G	A	0.7299	0.08928	0.0211	4.09E-16	3437	GCST90001497	CD39+ secreting Treg %CD4 Treg	66.8372
rs7910217	10	96999873	A	G	0.2468	0.03142	0.2076	5.28E-15	3437	GCST90001497	CD39+ secreting Treg %CD4 Treg	61.699
rs10882701	10	97741071	C	A	-0.3962	0.02472	0.5141	8.03E-56	3437	GCST90001497	CD39+ secreting Treg %CD4 Treg	256.881
rs146426185	10	99452494	C	A	-0.3048	0.05289	0.0634	8.96E-09	3437	GCST90001497	CD39+ secreting Treg %CD4 Treg	33.2111
rs7080854	10	116367153	A	G	-0.1276	0.02732	0.684	3.13E-06	3437	GCST90001497	CD39+ secreting Treg %CD4 Treg	21.8142
rs147121076	10	95924521	G	T	0.4681	0.0813	0.0262	9.29E-09	3437	GCST90001497	CD39+ secreting Treg %CD4 Treg	33.151
rs4918960	10	97472570	A	T	-0.9321	0.01998	0.4862	1.00E-200	3437	GCST90001497	CD39+ secreting Treg %CD4 Treg	2176.38
rs144404462	1	198005348	A	G	0.4385	0.08542	0.0211	3.01E-07	3405	GCST90001498	Activated & resting Treg AC	26.3524
rs6751481	2	38897810	C	T	0.1507	0.02494	0.4699	1.68E-09	3405	GCST90001498	Activated & resting Treg AC	36.5118
rs408686	2	39177320	A	C	-0.164	0.03249	0.814	4.71E-07	3405	GCST90001498	Activated & resting Treg AC	25.4793
rs146746694	6	155566192	A	G	0.5612	0.121	0.0101	3.65E-06	3405	GCST90001498	Activated & resting Treg AC	21.5112
rs9272226	6	32602396	T	C	0.1634	0.03206	0.7159	3.67E-07	3405	GCST90001498	Activated & resting Treg AC	25.9763
rs147199078	7	80542211	C	T	0.354	0.07196	0.0295	9.09E-07	3405	GCST90001498	Activated & resting Treg AC	24.2005
rs2108908	7	152112789	C	A	0.2204	0.04371	0.0803	4.85E-07	3405	GCST90001498	Activated & resting Treg AC	25.425
rs182630194	7	71331239	A	G	1.629	0.3406	0.0013	1.82E-06	3405	GCST90001498	Activated & resting Treg AC	22.8746
rs1819445	9	96772051	A	G	-0.1624	0.03527	0.1427	4.32E-06	3405	GCST90001498	Activated & resting Treg AC	21.2012
rs12049737	10	2614502	A	G	0.2633	0.05471	0.0548	1.55E-06	3405	GCST90001498	Activated & resting Treg AC	23.1616
rs78409263	11	79202514	C	G	-0.2043	0.03808	0.122	8.71E-08	3405	GCST90001498	Activated & resting Treg AC	28.7835
rs11850806	14	78669137	G	T	-0.6053	0.1301	0.0085	3.41E-06	3405	GCST90001498	Activated & resting Treg AC	21.6465
rs9709738	18	60137303	C	G	-0.1302	0.02762	0.7336	2.54E-06	3405	GCST90001498	Activated & resting Treg AC	22.2216
rs79684619	18	64907349	G	A	0.2954	0.0592	0.0442	6.33E-07	3405	GCST90001498	Activated & resting Treg AC	24.8988
rs6074425	20	1295889	A	G	0.1319	0.02841	0.2535	3.58E-06	3405	GCST90001498	Activated & resting Treg AC	21.555
rs6587385	1	248047256	C	T	0.125	0.02593	0.7012	1.48E-06	3437	GCST90001499	Activated & resting Treg % CD4 Treg	23.2389
rs113435341	1	198151688	G	A	2.569	0.2103	0.0032	1.28E-33	3437	GCST90001499	Activated & resting Treg % CD4 Treg	149.228
rs11579717	1	199999121	A	G	1.815	0.1783	0.0044	5.33E-24	3437	GCST90001499	Activated & resting Treg % CD4 Treg	103.622
rs187089343	1	182091538	C	A	0.8446	0.1818	0.0047	3.53E-06	3437	GCST90001499	Activated & resting Treg % CD4 Treg	21.5831
rs11577174	1	230492271	T	C	-1.588	0.343	0.0012	3.78E-06	3437	GCST90001499	Activated & resting Treg % CD4 Treg	21.4345
rs60220946	1	193505625	T	C	0.4221	0.08216	0.0212	2.95E-07	3437	GCST90001499	Activated & resting Treg % CD4 Treg	26.3943
rs116794175	1	194010208	C	T	1.427	0.1851	0.0042	1.62E-14	3437	GCST90001499	Activated & resting Treg % CD4 Treg	59.434
rs34645541	1	195875605	A	C	0.6092	0.1257	0.0095	1.30E-06	3437	GCST90001499	Activated & resting Treg % CD4 Treg	23.4882
rs75981740	1	5012020	G	A	-0.2161	0.04613	0.0711	2.92E-06	3437	GCST90001499	Activated & resting Treg % CD4 Treg	21.9454
rs6751481	2	38897810	C	T	0.2886	0.02387	0.4709	5.49E-33	3437	GCST90001499	Activated & resting Treg % CD4 Treg	146.18
rs17607399	2	41884212	T	C	0.218	0.03915	0.1084	2.77E-08	3437	GCST90001499	Activated & resting Treg % CD4 Treg	31.0063
rs413431	2	39176695	G	A	-0.2936	0.03123	0.8154	9.54E-21	3437	GCST90001499	Activated & resting Treg % CD4 Treg	88.3829
rs273421	8	132542825	C	G	-0.1485	0.03164	0.8356	2.82E-06	3437	GCST90001499	Activated & resting Treg % CD4 Treg	22.0282
rs79224901	8	3651438	C	G	0.4155	0.08395	0.0221	7.80E-07	3437	GCST90001499	Activated & resting Treg % CD4 Treg	24.4963
rs7893324	10	6111075	C	T	-0.1646	0.03371	0.1562	1.09E-06	3437	GCST90001499	Activated & resting Treg % CD4 Treg	23.842
rs562562	18	24263725	A	G	-0.1195	0.02499	0.3714	1.81E-06	3437	GCST90001499	Activated & resting Treg % CD4 Treg	22.8667
rs369976766	22	28835840	A	T	1.032	0.2155	0.0035	1.74E-06	3437	GCST90001499	Activated & resting Treg % CD4 Treg	22.9332
rs76882749	1	54532130	C	T	-0.4841	0.1026	0.0141	2.48E-06	3437	GCST90001500	Activated & resting Treg %CD4+	22.2626
rs17583875	1	197924770	A	G	1.827	0.2239	0.0029	4.64E-16	3437	GCST90001500	Activated & resting Treg %CD4+	66.5839
rs116794175	1	194010208	C	T	0.9735	0.1912	0.0042	3.75E-07	3437	GCST90001500	Activated & resting Treg %CD4+	25.9236
rs190023756	1	199471227	A	G	0.5843	0.1214	0.01	1.56E-06	3437	GCST90001500	Activated & resting Treg %CD4+	23.1651
rs572410764	1	239509035	T	A	1.603	0.3391	0.0013	2.37E-06	3437	GCST90001500	Activated & resting Treg %CD4+	22.3466
rs6751481	2	38897810	C	T	0.2086	0.02476	0.4709	5.19E-17	3437	GCST90001500	Activated & resting Treg %CD4+	70.9786
rs408686	2	39177320	A	C	-0.2228	0.03216	0.8142	5.06E-12	3437	GCST90001500	Activated & resting Treg %CD4+	47.9953
rs6724848	2	38678651	A	G	0.1161	0.02487	0.4951	3.15E-06	3437	GCST90001500	Activated & resting Treg %CD4+	21.7928
rs73009664	3	2721613	C	T	0.459	0.1	0.0147	4.60E-06	3437	GCST90001500	Activated & resting Treg %CD4+	21.0681
rs62285107	4	1731279	T	C	-0.1995	0.04243	0.0912	2.67E-06	3437	GCST90001500	Activated & resting Treg %CD4+	22.1075
rs17780836	5	58622934	T	C	0.1562	0.03414	0.1529	4.93E-06	3437	GCST90001500	Activated & resting Treg %CD4+	20.9332
rs62390348	6	14892248	T	C	0.5437	0.1176	0.0106	3.90E-06	3437	GCST90001500	Activated & resting Treg %CD4+	21.3749
rs9269074	6	32440792	A	G	0.4712	0.1027	0.0177	4.64E-06	3437	GCST90001500	Activated & resting Treg %CD4+	21.0509
rs56090633	7	51393519	T	A	-0.1155	0.02511	0.4773	4.36E-06	3437	GCST90001500	Activated & resting Treg %CD4+	21.1578
rs76225340	8	3654985	T	G	0.3934	0.08591	0.022	4.82E-06	3437	GCST90001500	Activated & resting Treg %CD4+	20.9692
rs145165211	8	21371903	A	G	-0.5131	0.1022	0.0167	5.39E-07	3437	GCST90001500	Activated & resting Treg %CD4+	25.2059
rs514150	10	8084573	C	T	-0.1167	0.02507	0.6045	3.37E-06	3437	GCST90001500	Activated & resting Treg %CD4+	21.6687
rs1247730	11	79922768	T	C	0.1384	0.02948	0.2232	2.79E-06	3437	GCST90001500	Activated & resting Treg %CD4+	22.0403
rs61924635	12	25650645	C	T	0.7724	0.1664	0.0055	3.59E-06	3437	GCST90001500	Activated & resting Treg %CD4+	21.5466
rs77071786	12	23501010	C	G	-0.2529	0.05283	0.0598	1.76E-06	3437	GCST90001500	Activated & resting Treg %CD4+	22.9159
rs370689709	13	67699975	A	G	0.726	0.1559	0.0081	3.32E-06	3437	GCST90001500	Activated & resting Treg %CD4+	21.6861
rs113376235	16	75514711	A	C	0.352	0.07659	0.0278	4.45E-06	3437	GCST90001500	Activated & resting Treg %CD4+	21.1223
rs461709	19	47666711	A	G	-0.1276	0.02704	0.2789	2.47E-06	3437	GCST90001500	Activated & resting Treg %CD4+	22.2683
rs11579717	1	199999121	A	G	-1.179	0.1933	0.0044	1.18E-09	3405	GCST90001501	Activated & secreting Treg AC	37.2018
rs113435341	1	198151688	G	A	-2.018	0.2282	0.0032	1.47E-18	3405	GCST90001501	Activated & secreting Treg AC	78.2008
rs76202906	1	113476831	A	C	-0.3574	0.07469	0.0301	1.78E-06	3405	GCST90001501	Activated & secreting Treg AC	22.8973
rs138915779	1	190079170	A	C	-1.518	0.2369	0.0034	1.67E-10	3405	GCST90001501	Activated & secreting Treg AC	41.0595
rs138960714	4	123422719	C	A	-2.389	0.5191	6.00E-04	4.36E-06	3405	GCST90001501	Activated & secreting Treg AC	21.1802
rs114437347	4	86967620	C	G	-3.873	0.8428	3.00E-04	4.47E-06	3405	GCST90001501	Activated & secreting Treg AC	21.1177
rs75280379	6	121512597	C	T	1.467	0.3044	0.0022	1.50E-06	3405	GCST90001501	Activated & secreting Treg AC	23.2258
rs1268153	6	109035696	A	G	0.8482	0.1738	0.0053	1.11E-06	3405	GCST90001501	Activated & secreting Treg AC	23.8175
rs17717645	7	18003774	C	T	0.3923	0.08188	0.0267	1.73E-06	3405	GCST90001501	Activated & secreting Treg AC	22.9552
rs61839660	10	6094697	T	C	0.3316	0.05733	0.0542	7.93E-09	3405	GCST90001501	Activated & secreting Treg AC	33.4553
rs75596315	12	122520112	T	C	0.2653	0.05762	0.0523	4.28E-06	3405	GCST90001501	Activated & secreting Treg AC	21.1996
rs145600407	13	19280601	T	C	-0.5371	0.1044	0.0206	2.85E-07	3405	GCST90001501	Activated & secreting Treg AC	26.4673
rs7162344	15	26030485	A	G	-0.1207	0.02577	0.4314	2.91E-06	3405	GCST90001501	Activated & secreting Treg AC	21.9374
rs147638541	17	66206097	G	A	-1.375	0.2938	0.0018	2.95E-06	3405	GCST90001501	Activated & secreting Treg AC	21.9029
rs149951966	17	41137136	C	T	0.2078	0.04392	0.1035	2.33E-06	3405	GCST90001501	Activated & secreting Treg AC	22.3855
rs61828007	1	203502968	G	A	-0.356	0.06849	0.0289	2.13E-07	3437	GCST90001502	Activated & secreting Treg %CD4 Treg	27.0175
rs11579717	1	199999121	A	G	-1.821	0.1663	0.0044	1.87E-27	3437	GCST90001502	Activated & secreting Treg %CD4 Treg	119.904
rs138915779	1	190079170	A	C	-1.784	0.2042	0.0035	3.70E-18	3437	GCST90001502	Activated & secreting Treg %CD4 Treg	76.327
rs60220946	1	193505625	T	C	-0.4053	0.07676	0.0212	1.37E-07	3437	GCST90001502	Activated & secreting Treg %CD4 Treg	27.8794
rs150956189	1	214625781	C	T	-2.624	0.5683	3.00E-04	4.02E-06	3437	GCST90001502	Activated & secreting Treg %CD4 Treg	21.3193
rs146899923	1	195919849	C	T	-0.7496	0.1241	0.0089	1.68E-09	3437	GCST90001502	Activated & secreting Treg %CD4 Treg	36.4851
rs187089343	1	182091538	C	A	-0.9956	0.1693	0.0047	4.52E-09	3437	GCST90001502	Activated & secreting Treg %CD4 Treg	34.5825
rs113435341	1	198151688	G	A	-2.621	0.1957	0.0032	6.33E-40	3437	GCST90001502	Activated & secreting Treg %CD4 Treg	179.371
rs3917863	1	169592401	A	G	-0.4303	0.09161	0.016	2.74E-06	3437	GCST90001502	Activated & secreting Treg %CD4 Treg	22.0626
rs7530076	1	195825276	A	G	0.4611	0.07373	0.9748	4.50E-10	3437	GCST90001502	Activated & secreting Treg %CD4 Treg	39.1113
rs13000564	2	41596014	C	T	0.1141	0.02487	0.2959	4.62E-06	3437	GCST90001502	Activated & secreting Treg %CD4 Treg	21.0484
rs413431	2	39176695	G	A	0.2748	0.0293	0.8154	1.16E-20	3437	GCST90001502	Activated & secreting Treg %CD4 Treg	87.9626
rs112553628	2	38077329	G	A	-0.2867	0.0606	0.0352	2.31E-06	3437	GCST90001502	Activated & secreting Treg %CD4 Treg	22.3826
rs17607399	2	41884212	T	C	-0.2077	0.03673	0.1084	1.70E-08	3437	GCST90001502	Activated & secreting Treg %CD4 Treg	31.9765
rs6751481	2	38897810	C	T	-0.2903	0.02227	0.4709	6.29E-38	3437	GCST90001502	Activated & secreting Treg %CD4 Treg	169.924
rs138960714	4	123422719	C	A	-2.124	0.451	6.00E-04	2.59E-06	3437	GCST90001502	Activated & secreting Treg %CD4 Treg	22.1797
rs10059100	5	120100784	G	A	0.1214	0.02435	0.3224	6.51E-07	3437	GCST90001502	Activated & secreting Treg %CD4 Treg	24.8565
rs9274712	6	32637298	T	C	0.1731	0.03457	0.3326	5.81E-07	3437	GCST90001502	Activated & secreting Treg %CD4 Treg	25.0724
rs192123974	11	13923816	T	C	-1.546	0.3144	0.0016	9.19E-07	3437	GCST90001502	Activated & secreting Treg %CD4 Treg	24.1799
rs145406940	12	23093493	A	G	1.967	0.4233	0.001	3.51E-06	3437	GCST90001502	Activated & secreting Treg %CD4 Treg	21.593
rs116850494	13	60389778	A	G	-0.4419	0.09434	0.0145	2.92E-06	3437	GCST90001502	Activated & secreting Treg %CD4 Treg	21.941
rs113000944	20	48836592	T	C	-0.2336	0.04699	0.063	6.94E-07	3437	GCST90001502	Activated & secreting Treg %CD4 Treg	24.7135
rs11579717	1	199999121	A	G	-1.573	0.1855	0.0044	3.35E-17	3437	GCST90001503	Activated & secreting Treg %CD4+	71.9067
rs10925924	1	239767145	G	T	-0.1944	0.03852	0.8829	4.77E-07	3437	GCST90001503	Activated & secreting Treg %CD4+	25.4695
rs138915779	1	190079170	A	C	-1.565	0.2272	0.0035	6.75E-12	3437	GCST90001503	Activated & secreting Treg %CD4+	47.4474
rs113435341	1	198151688	G	A	-2.11	0.2195	0.0032	1.31E-21	3437	GCST90001503	Activated & secreting Treg %CD4+	92.4051
rs35378667	1	205001095	C	T	-0.5302	0.1029	0.0141	2.72E-07	3437	GCST90001503	Activated & secreting Treg %CD4+	26.549
rs12712610	2	38897249	G	A	-0.1572	0.02752	0.2975	1.21E-08	3437	GCST90001503	Activated & secreting Treg %CD4+	32.6293
rs73155096	3	149610852	G	C	-0.7413	0.1601	0.0063	3.77E-06	3437	GCST90001503	Activated & secreting Treg %CD4+	21.439
rs6438325	3	116384674	C	A	-0.1805	0.03716	0.8749	1.23E-06	3437	GCST90001503	Activated & secreting Treg %CD4+	23.5941
rs114437347	4	86967620	C	G	-3.73	0.8097	3.00E-04	4.23E-06	3437	GCST90001503	Activated & secreting Treg %CD4+	21.2212
rs186715000	4	1589324	G	A	-2.136	0.466	6.00E-04	4.75E-06	3437	GCST90001503	Activated & secreting Treg %CD4+	21.0102
rs2668533	4	54555201	T	C	-0.131	0.02803	0.7284	3.09E-06	3437	GCST90001503	Activated & secreting Treg %CD4+	21.8422
rs138960714	4	123422719	C	A	-2.923	0.4989	6.00E-04	5.13E-09	3437	GCST90001503	Activated & secreting Treg %CD4+	34.3266
rs74830391	7	37427289	T	C	0.1992	0.03616	0.1525	3.87E-08	3437	GCST90001503	Activated & secreting Treg %CD4+	30.3474
rs2958568	8	19426186	C	A	0.1207	0.02532	0.4751	1.94E-06	3437	GCST90001503	Activated & secreting Treg %CD4+	22.7241
rs61839660	10	6094697	T	C	0.4097	0.05516	0.0543	1.38E-13	3437	GCST90001503	Activated & secreting Treg %CD4+	55.1675
rs11256966	10	6185310	G	C	-0.1567	0.02626	0.3848	2.64E-09	3437	GCST90001503	Activated & secreting Treg %CD4+	35.6081
rs138514398	11	66788802	G	T	-9.179	1.962	NA	3.00E-06	3437	GCST90001503	Activated & secreting Treg %CD4+	21.8873
rs149375589	11	67333370	G	T	-2.841	0.5947	4.00E-04	1.85E-06	3437	GCST90001503	Activated & secreting Treg %CD4+	22.8216
rs17465223	12	23612754	A	G	-0.1728	0.03682	0.1318	2.81E-06	3437	GCST90001503	Activated & secreting Treg %CD4+	22.0252
rs145444215	14	103258906	A	G	-1.986	0.4154	9.00E-04	1.83E-06	3437	GCST90001503	Activated & secreting Treg %CD4+	22.8573
rs4901222	14	38241882	T	C	-2.838	0.5947	4.00E-04	1.89E-06	3437	GCST90001503	Activated & secreting Treg %CD4+	22.7735
rs6065288	20	39567774	T	C	0.1447	0.03148	0.2026	4.43E-06	3437	GCST90001503	Activated & secreting Treg %CD4+	21.1284
rs147838148	22	47814108	G	T	-2.662	0.4776	6.00E-04	2.68E-08	3437	GCST90001503	Activated & secreting Treg %CD4+	31.0662
rs61817905	1	113666355	T	G	-0.1911	0.04127	0.1154	3.80E-06	3405	GCST90001504	CD25hi AC	21.4414
rs78193200	1	149148053	A	G	-0.4772	0.1039	0.0167	4.53E-06	3405	GCST90001504	CD25hi AC	21.0945
rs150956240	2	21238984	G	A	0.6588	0.1379	0.0091	1.84E-06	3405	GCST90001504	CD25hi AC	22.8233
rs507492	6	109031005	C	G	0.7221	0.1498	0.007	1.50E-06	3405	GCST90001504	CD25hi AC	23.2365
rs17717645	7	18003774	C	T	0.3864	0.08132	0.0267	2.10E-06	3405	GCST90001504	CD25hi AC	22.5777
rs140960913	7	158180337	T	C	0.3573	0.07789	0.0276	4.66E-06	3405	GCST90001504	CD25hi AC	21.0428
rs61839660	10	6094697	T	C	0.4625	0.05656	0.0542	4.05E-16	3405	GCST90001504	CD25hi AC	66.8659
rs137903114	11	130770585	C	T	-0.9764	0.2119	0.0035	4.22E-06	3405	GCST90001504	CD25hi AC	21.2321
rs145600407	13	19280601	T	C	-0.4767	0.1041	0.0206	4.82E-06	3405	GCST90001504	CD25hi AC	20.9695
rs142289362	16	77778611	A	G	0.4896	0.1007	0.016	1.23E-06	3405	GCST90001504	CD25hi AC	23.6387
rs149951966	17	41137136	C	T	0.2152	0.04361	0.1035	8.48E-07	3405	GCST90001504	CD25hi AC	24.3508
rs11697981	20	43093014	C	T	0.1763	0.03779	0.132	3.21E-06	3405	GCST90001504	CD25hi AC	21.7646
rs6131700	20	15742230	C	G	-0.3605	0.07513	0.0311	1.67E-06	3405	GCST90001504	CD25hi AC	23.0242
rs2019002	22	25652094	A	G	0.1203	0.02597	0.4972	3.72E-06	3405	GCST90001504	CD25hi AC	21.4579
rs140655813	1	163746986	T	C	-0.4015	0.08763	0.0207	4.77E-06	3437	GCST90001505	CD25hi %CD4+	20.9926
rs115815681	1	149047683	A	C	-0.5788	0.12	0.0132	1.46E-06	3437	GCST90001505	CD25hi %CD4+	23.2645
rs79327855	3	144158111	T	C	-1.787	0.3883	9.00E-04	4.30E-06	3437	GCST90001505	CD25hi %CD4+	21.1794
rs9268791	6	32421073	C	T	-0.157	0.03295	0.7472	1.95E-06	3437	GCST90001505	CD25hi %CD4+	22.7033
rs7831142	8	1673599	A	G	0.1491	0.03212	0.1852	3.60E-06	3437	GCST90001505	CD25hi %CD4+	21.5479
rs117760133	8	129187397	T	G	0.2309	0.04892	0.07	2.45E-06	3437	GCST90001505	CD25hi %CD4+	22.2779
rs114400243	9	11577096	A	T	-0.4481	0.09544	0.0198	2.76E-06	3437	GCST90001505	CD25hi %CD4+	22.0439
rs71479760	10	6183872	A	C	-0.1358	0.02644	0.3695	2.97E-07	3437	GCST90001505	CD25hi %CD4+	26.3801
rs61839660	10	6094697	T	C	0.592	0.05509	0.0543	1.64E-26	3437	GCST90001505	CD25hi %CD4+	115.478
rs11603619	11	12094804	A	G	-0.476	0.09847	0.0159	1.40E-06	3437	GCST90001505	CD25hi %CD4+	23.3672
rs116928928	11	32030595	C	T	-0.2994	0.06501	0.0407	4.27E-06	3437	GCST90001505	CD25hi %CD4+	21.2101
rs7305147	12	23524261	C	T	0.176	0.03798	0.8718	3.74E-06	3437	GCST90001505	CD25hi %CD4+	21.4741
rs74553250	17	40063525	T	C	-0.1839	0.04016	0.1135	4.85E-06	3437	GCST90001505	CD25hi %CD4+	20.9689
rs12458491	18	35307820	T	A	0.4545	0.09235	0.0188	9.02E-07	3437	GCST90001505	CD25hi %CD4+	24.2211
rs80266752	20	52010540	C	G	0.3302	0.06621	0.0368	6.42E-07	3437	GCST90001505	CD25hi %CD4+	24.8718
rs115815681	1	149047683	A	C	-0.5916	0.1206	0.0132	9.74E-07	3437	GCST90001506	CD25hi %T cell	24.0637
rs113339346	2	42801648	T	C	0.2544	0.05459	0.0634	3.27E-06	3437	GCST90001506	CD25hi %T cell	21.7174
rs79327855	3	144158111	T	C	-2.022	0.39	9.00E-04	2.28E-07	3437	GCST90001506	CD25hi %T cell	26.8802
rs6771179	3	14769598	G	C	-0.1174	0.02547	0.5601	4.21E-06	3437	GCST90001506	CD25hi %T cell	21.2461
rs2403273	4	1760374	G	C	-0.1753	0.03831	0.1269	4.93E-06	3437	GCST90001506	CD25hi %T cell	20.9382
rs419099	5	102089442	G	A	-0.1445	0.02961	0.2912	1.10E-06	3437	GCST90001506	CD25hi %T cell	23.8155
rs117469911	7	79791344	A	C	-0.9208	0.1957	0.0036	2.63E-06	3437	GCST90001506	CD25hi %T cell	22.1385
rs2004605	9	37391292	T	C	0.1265	0.02692	0.35	2.71E-06	3437	GCST90001506	CD25hi %T cell	22.0816
rs61839660	10	6094697	T	C	0.5156	0.05562	0.0543	3.21E-20	3437	GCST90001506	CD25hi %T cell	85.9338
rs62626343	10	6128374	G	C	0.1454	0.0308	0.214	2.44E-06	3437	GCST90001506	CD25hi %T cell	22.2858
rs12325554	16	84053417	C	G	0.4872	0.1049	0.0147	3.51E-06	3437	GCST90001506	CD25hi %T cell	21.5707
rs11869223	17	33775713	G	C	-0.1182	0.02535	0.4364	3.22E-06	3437	GCST90001506	CD25hi %T cell	21.741
rs2702579	18	71659838	T	C	-0.2661	0.05796	0.049	4.55E-06	3437	GCST90001506	CD25hi %T cell	21.0782
rs67691565	20	52169857	A	G	-0.1757	0.03693	0.134	2.03E-06	3437	GCST90001506	CD25hi %T cell	22.6352
rs144350975	1	188000439	A	C	0.4366	0.08386	0.0251	2.04E-07	3405	GCST90001507	CD25hi CD45RA+ CD4 not Treg AC	27.1055
rs141541045	1	182131075	T	A	0.7554	0.1582	0.0066	1.89E-06	3405	GCST90001507	CD25hi CD45RA+ CD4 not Treg AC	22.8003
rs180839256	1	200021804	C	T	0.7176	0.1453	0.0078	8.28E-07	3405	GCST90001507	CD25hi CD45RA+ CD4 not Treg AC	24.3912
rs116794175	1	194010208	C	T	1.029	0.1996	0.0043	2.65E-07	3405	GCST90001507	CD25hi CD45RA+ CD4 not Treg AC	26.5772
rs116517602	1	198922068	T	C	1.722	0.1913	0.0041	3.67E-19	3405	GCST90001507	CD25hi CD45RA+ CD4 not Treg AC	81.0282
rs11124653	2	39112166	A	C	-0.1861	0.0267	0.5907	3.74E-12	3405	GCST90001507	CD25hi CD45RA+ CD4 not Treg AC	48.5814
rs12712610	2	38897249	G	A	0.2347	0.02843	0.2972	2.15E-16	3405	GCST90001507	CD25hi CD45RA+ CD4 not Treg AC	68.151
rs17607399	2	41884212	T	C	0.1969	0.04229	0.1084	3.34E-06	3405	GCST90001507	CD25hi CD45RA+ CD4 not Treg AC	21.6778
rs28446907	5	109149543	G	A	-0.8126	0.1618	0.0063	5.37E-07	3405	GCST90001507	CD25hi CD45RA+ CD4 not Treg AC	25.223
rs75798204	5	129494174	T	C	-0.9619	0.1993	0.0043	1.46E-06	3405	GCST90001507	CD25hi CD45RA+ CD4 not Treg AC	23.2941
rs73777152	5	106225233	T	C	-0.3121	0.06802	0.0372	4.63E-06	3405	GCST90001507	CD25hi CD45RA+ CD4 not Treg AC	21.053
rs10905719	10	6115171	A	G	0.1573	0.03239	0.2093	1.26E-06	3405	GCST90001507	CD25hi CD45RA+ CD4 not Treg AC	23.585
rs75958070	11	79203049	C	G	-0.205	0.03989	0.1217	2.94E-07	3405	GCST90001507	CD25hi CD45RA+ CD4 not Treg AC	26.4107
rs112238613	11	110766468	C	T	1.573	0.3324	0.0013	2.32E-06	3405	GCST90001507	CD25hi CD45RA+ CD4 not Treg AC	22.3942
rs79536602	15	78621679	G	T	0.4748	0.09741	0.0175	1.15E-06	3405	GCST90001507	CD25hi CD45RA+ CD4 not Treg AC	23.7582
rs75952429	19	15750527	G	T	0.3096	0.06479	0.0439	1.84E-06	3405	GCST90001507	CD25hi CD45RA+ CD4 not Treg AC	22.8342
rs148388592	19	16483486	A	G	0.3347	0.06838	0.0377	1.03E-06	3405	GCST90001507	CD25hi CD45RA+ CD4 not Treg AC	23.9581
rs57061667	22	24096941	G	A	-0.1531	0.0334	0.2043	4.77E-06	3405	GCST90001507	CD25hi CD45RA+ CD4 not Treg AC	21.0115
rs182812626	1	189980053	G	C	1.067	0.206	0.0042	2.33E-07	3437	GCST90001508	CD25hi CD45RA+ CD4 not Treg %CD4+	26.8284
rs116517602	1	198922068	T	C	1.941	0.1905	0.0041	4.76E-24	3437	GCST90001508	CD25hi CD45RA+ CD4 not Treg %CD4+	103.815
rs180839256	1	200021804	C	T	0.7622	0.1444	0.0077	1.38E-07	3437	GCST90001508	CD25hi CD45RA+ CD4 not Treg %CD4+	27.8614
rs61836370	1	188691469	G	A	0.6318	0.1074	0.0145	4.42E-09	3437	GCST90001508	CD25hi CD45RA+ CD4 not Treg %CD4+	34.6059
rs141541045	1	182131075	T	A	0.7445	0.1572	0.0065	2.28E-06	3437	GCST90001508	CD25hi CD45RA+ CD4 not Treg %CD4+	22.4297
rs17022951	2	38807441	A	G	0.342	0.07231	0.0326	2.35E-06	3437	GCST90001508	CD25hi CD45RA+ CD4 not Treg %CD4+	22.3695
rs11124653	2	39112166	A	C	-0.2138	0.02624	0.5911	5.23E-16	3437	GCST90001508	CD25hi CD45RA+ CD4 not Treg %CD4+	66.3877
rs13024840	2	38895920	A	T	0.2764	0.02911	0.2587	4.05E-21	3437	GCST90001508	CD25hi CD45RA+ CD4 not Treg %CD4+	90.1554
rs114780506	2	104762054	T	A	3.688	0.7859	6.00E-04	2.81E-06	3437	GCST90001508	CD25hi CD45RA+ CD4 not Treg %CD4+	22.0215
rs1430018	2	38132316	C	T	-0.2323	0.04369	0.9022	1.13E-07	3437	GCST90001508	CD25hi CD45RA+ CD4 not Treg %CD4+	28.2706
rs114437347	4	86967620	C	G	3.89	0.8453	3.00E-04	4.33E-06	3437	GCST90001508	CD25hi CD45RA+ CD4 not Treg %CD4+	21.1776
rs117626397	10	131423918	G	A	3.007	0.5864	4.00E-04	3.10E-07	3437	GCST90001508	CD25hi CD45RA+ CD4 not Treg %CD4+	26.2953
rs10905719	10	6115171	A	G	0.1841	0.03172	0.2082	7.06E-09	3437	GCST90001508	CD25hi CD45RA+ CD4 not Treg %CD4+	33.6854
rs149541387	12	15408104	A	T	0.4045	0.08806	0.0212	4.52E-06	3437	GCST90001508	CD25hi CD45RA+ CD4 not Treg %CD4+	21.0999
rs79536602	15	78621679	G	T	0.4559	0.09637	0.0175	2.32E-06	3437	GCST90001508	CD25hi CD45RA+ CD4 not Treg %CD4+	22.3798
rs28592611	16	78381297	T	G	0.1378	0.02717	0.3945	4.11E-07	3437	GCST90001508	CD25hi CD45RA+ CD4 not Treg %CD4+	25.7229
rs12958644	18	6060693	C	A	0.2701	0.05331	0.0599	4.26E-07	3437	GCST90001508	CD25hi CD45RA+ CD4 not Treg %CD4+	25.6704
rs149429639	18	42913522	C	T	1.783	0.3741	0.001	1.96E-06	3437	GCST90001508	CD25hi CD45RA+ CD4 not Treg %CD4+	22.7158
rs188418491	19	777304	G	A	2.218	0.4847	6.00E-04	4.88E-06	3437	GCST90001508	CD25hi CD45RA+ CD4 not Treg %CD4+	20.94
rs180839256	1	200021804	C	T	0.7369	0.1443	0.0077	3.48E-07	3437	GCST90001509	CD25hi CD45RA+ CD4 not Treg %T cell	26.0786
rs61836370	1	188691469	G	A	0.6084	0.1074	0.0145	1.58E-08	3437	GCST90001509	CD25hi CD45RA+ CD4 not Treg %T cell	32.09
rs144350975	1	188000439	A	C	0.4042	0.08214	0.0253	9.02E-07	3437	GCST90001509	CD25hi CD45RA+ CD4 not Treg %T cell	24.2149
rs116517602	1	198922068	T	C	1.875	0.1906	0.0041	1.50E-22	3437	GCST90001509	CD25hi CD45RA+ CD4 not Treg %T cell	96.7736
rs11124653	2	39112166	A	C	-0.1952	0.02627	0.5911	1.36E-13	3437	GCST90001509	CD25hi CD45RA+ CD4 not Treg %T cell	55.2128
rs13024840	2	38895920	A	T	0.2465	0.02917	0.2587	4.22E-17	3437	GCST90001509	CD25hi CD45RA+ CD4 not Treg %T cell	71.4103
rs17607399	2	41884212	T	C	0.1985	0.0414	0.1084	1.70E-06	3437	GCST90001509	CD25hi CD45RA+ CD4 not Treg %T cell	22.989
rs114780506	2	104762054	T	A	3.735	0.7854	6.00E-04	2.05E-06	3437	GCST90001509	CD25hi CD45RA+ CD4 not Treg %T cell	22.6151
rs28446907	5	109149543	G	A	-0.7381	0.1609	0.0063	4.64E-06	3437	GCST90001509	CD25hi CD45RA+ CD4 not Treg %T cell	21.0435
rs4876568	8	115299703	T	G	-0.4787	0.1023	0.0185	2.96E-06	3437	GCST90001509	CD25hi CD45RA+ CD4 not Treg %T cell	21.8965
rs117626397	10	131423918	G	A	2.958	0.5861	4.00E-04	4.72E-07	3437	GCST90001509	CD25hi CD45RA+ CD4 not Treg %T cell	25.4714
rs10905719	10	6115171	A	G	0.1734	0.03172	0.2082	4.88E-08	3437	GCST90001509	CD25hi CD45RA+ CD4 not Treg %T cell	29.8835
rs144105723	10	119138812	G	A	0.2382	0.05143	0.0649	3.74E-06	3437	GCST90001509	CD25hi CD45RA+ CD4 not Treg %T cell	21.4511
rs75958070	11	79203049	C	G	-0.1904	0.03919	0.1219	1.24E-06	3437	GCST90001509	CD25hi CD45RA+ CD4 not Treg %T cell	23.6039
rs79536602	15	78621679	G	T	0.4553	0.09631	0.0175	2.36E-06	3437	GCST90001509	CD25hi CD45RA+ CD4 not Treg %T cell	22.3487
rs28592611	16	78381297	T	G	0.1357	0.02715	0.3945	6.15E-07	3437	GCST90001509	CD25hi CD45RA+ CD4 not Treg %T cell	24.9816
rs149429639	18	42913522	C	T	1.778	0.3739	0.001	2.06E-06	3437	GCST90001509	CD25hi CD45RA+ CD4 not Treg %T cell	22.6127
rs117882514	18	6105334	C	A	0.3547	0.07102	0.0319	6.17E-07	3437	GCST90001509	CD25hi CD45RA+ CD4 not Treg %T cell	24.9437
rs117520868	19	16580644	A	C	0.332	0.0722	0.0343	4.41E-06	3437	GCST90001509	CD25hi CD45RA+ CD4 not Treg %T cell	21.1447
rs78193200	1	149148053	A	G	-0.4785	0.1045	0.0167	4.84E-06	3405	GCST90001510	CD25hi CD45RA- CD4 not Treg AC	20.9668
rs11579717	1	199999121	A	G	-1.039	0.1939	0.0044	8.77E-08	3405	GCST90001510	CD25hi CD45RA- CD4 not Treg AC	28.7128
rs113435341	1	198151688	G	A	-1.681	0.2295	0.0032	3.03E-13	3405	GCST90001510	CD25hi CD45RA- CD4 not Treg AC	53.65
rs138915779	1	190079170	A	C	-1.153	0.2379	0.0034	1.31E-06	3405	GCST90001510	CD25hi CD45RA- CD4 not Treg AC	23.4893
rs150956240	2	21238984	G	A	0.6392	0.1387	0.0091	4.21E-06	3405	GCST90001510	CD25hi CD45RA- CD4 not Treg AC	21.2383
rs115575166	2	38573789	A	G	-0.5649	0.1208	0.0113	3.02E-06	3405	GCST90001510	CD25hi CD45RA- CD4 not Treg AC	21.868
rs60349936	4	32957041	A	T	0.3065	0.06374	0.043	1.59E-06	3405	GCST90001510	CD25hi CD45RA- CD4 not Treg AC	23.1226
rs2596120	8	76660230	A	G	-0.1448	0.03079	0.2401	2.67E-06	3405	GCST90001510	CD25hi CD45RA- CD4 not Treg AC	22.1166
rs61839660	10	6094697	T	C	0.5547	0.05665	0.0542	2.40E-22	3405	GCST90001510	CD25hi CD45RA- CD4 not Treg AC	95.8775
rs137903114	11	130770585	C	T	-0.9749	0.2132	0.0035	4.96E-06	3405	GCST90001510	CD25hi CD45RA- CD4 not Treg AC	20.9096
rs79596262	13	38859265	A	G	1.578	0.345	0.0016	4.99E-06	3405	GCST90001510	CD25hi CD45RA- CD4 not Treg AC	20.9207
rs144999003	15	33593233	T	C	0.9382	0.198	0.004	2.23E-06	3405	GCST90001510	CD25hi CD45RA- CD4 not Treg AC	22.4523
rs143283244	15	94643151	A	G	-2.405	0.5001	6.00E-04	1.59E-06	3405	GCST90001510	CD25hi CD45RA- CD4 not Treg AC	23.1268
rs142289362	16	77778611	A	G	0.4965	0.1013	0.016	1.01E-06	3405	GCST90001510	CD25hi CD45RA- CD4 not Treg AC	24.0226
rs117614870	17	63857170	T	C	0.7075	0.144	0.0085	9.40E-07	3405	GCST90001510	CD25hi CD45RA- CD4 not Treg AC	24.1395
rs72942206	18	55275584	A	G	0.1475	0.03153	0.2085	3.01E-06	3405	GCST90001510	CD25hi CD45RA- CD4 not Treg AC	21.8845
rs187133679	19	34592058	T	A	0.88	0.1922	0.0047	4.87E-06	3405	GCST90001510	CD25hi CD45RA- CD4 not Treg AC	20.9632
rs11697981	20	43093014	C	T	0.1755	0.03802	0.132	4.06E-06	3405	GCST90001510	CD25hi CD45RA- CD4 not Treg AC	21.3074
rs6131700	20	15742230	C	G	-0.3793	0.07555	0.0311	5.43E-07	3405	GCST90001510	CD25hi CD45RA- CD4 not Treg AC	25.2056
rs17583875	1	197924770	A	G	-1.737	0.2311	0.0029	7.08E-14	3437	GCST90001511	CD25hi CD45RA- CD4 not Treg %CD4+	56.4937
rs116794175	1	194010208	C	T	-1.101	0.1969	0.0042	2.46E-08	3437	GCST90001511	CD25hi CD45RA- CD4 not Treg %CD4+	31.2668
rs4955262	3	32259389	A	G	-0.1201	0.02581	0.5921	3.42E-06	3437	GCST90001511	CD25hi CD45RA- CD4 not Treg %CD4+	21.6526
rs9268791	6	32421073	C	T	-0.1554	0.03307	0.7472	2.74E-06	3437	GCST90001511	CD25hi CD45RA- CD4 not Treg %CD4+	22.0818
rs76420648	8	24588282	A	G	-0.3221	0.0695	0.0364	3.70E-06	3437	GCST90001511	CD25hi CD45RA- CD4 not Treg %CD4+	21.4789
rs62518962	8	138341531	A	G	-0.3386	0.07329	0.0298	3.99E-06	3437	GCST90001511	CD25hi CD45RA- CD4 not Treg %CD4+	21.3444
rs35825512	9	20167602	T	C	0.1893	0.03901	0.1189	1.27E-06	3437	GCST90001511	CD25hi CD45RA- CD4 not Treg %CD4+	23.5477
rs61839660	10	6094697	T	C	0.6146	0.05523	0.0543	2.78E-28	3437	GCST90001511	CD25hi CD45RA- CD4 not Treg %CD4+	123.833
rs116928928	11	32030595	C	T	-0.2998	0.06526	0.0407	4.52E-06	3437	GCST90001511	CD25hi CD45RA- CD4 not Treg %CD4+	21.1042
rs7105186	11	122746450	A	G	-0.2286	0.04992	0.0662	4.82E-06	3437	GCST90001511	CD25hi CD45RA- CD4 not Treg %CD4+	20.9702
rs10785396	12	43312063	A	G	-0.1309	0.02734	0.6852	1.75E-06	3437	GCST90001511	CD25hi CD45RA- CD4 not Treg %CD4+	22.9236
rs149406003	13	101206935	A	G	-0.2876	0.05719	0.0499	5.18E-07	3437	GCST90001511	CD25hi CD45RA- CD4 not Treg %CD4+	25.2893
rs143283244	15	94643151	A	G	-2.405	0.4952	6.00E-04	1.24E-06	3437	GCST90001511	CD25hi CD45RA- CD4 not Treg %CD4+	23.5868
rs12458491	18	35307820	T	A	0.5009	0.09263	0.0188	6.83E-08	3437	GCST90001511	CD25hi CD45RA- CD4 not Treg %CD4+	29.2414
rs80266752	20	52010540	C	G	0.3191	0.06647	0.0368	1.65E-06	3437	GCST90001511	CD25hi CD45RA- CD4 not Treg %CD4+	23.0464
rs148871284	20	15546558	T	C	0.3478	0.07003	0.0343	7.13E-07	3437	GCST90001511	CD25hi CD45RA- CD4 not Treg %CD4+	24.6656
rs4497244	1	197997953	A	G	-1.396	0.2116	0.0033	4.86E-11	3437	GCST90001512	CD25hi CD45RA- CD4 not Treg %T cell	43.5251
rs116794175	1	194010208	C	T	-0.9442	0.197	0.0042	1.72E-06	3437	GCST90001512	CD25hi CD45RA- CD4 not Treg %T cell	22.9718
rs11579717	1	199999121	A	G	-1.078	0.1911	0.0044	1.83E-08	3437	GCST90001512	CD25hi CD45RA- CD4 not Treg %T cell	31.8212
rs17666424	1	159187530	A	G	0.212	0.04507	0.0912	2.66E-06	3437	GCST90001512	CD25hi CD45RA- CD4 not Treg %T cell	22.1257
rs6771179	3	14769598	G	C	-0.119	0.02542	0.5601	2.95E-06	3437	GCST90001512	CD25hi CD45RA- CD4 not Treg %T cell	21.9151
rs139048853	4	69570859	C	T	-0.2433	0.05164	0.0646	2.56E-06	3437	GCST90001512	CD25hi CD45RA- CD4 not Treg %T cell	22.1979
rs1558501	4	55482148	C	G	-0.1391	0.02923	0.2518	2.04E-06	3437	GCST90001512	CD25hi CD45RA- CD4 not Treg %T cell	22.6463
rs419099	5	102089442	G	A	-0.1371	0.02955	0.2912	3.61E-06	3437	GCST90001512	CD25hi CD45RA- CD4 not Treg %T cell	21.5258
rs6912413	6	22960927	G	C	-0.1789	0.03881	0.1263	4.18E-06	3437	GCST90001512	CD25hi CD45RA- CD4 not Treg %T cell	21.2488
rs7017671	8	128467754	G	C	0.1194	0.02605	0.3883	4.75E-06	3437	GCST90001512	CD25hi CD45RA- CD4 not Treg %T cell	21.0084
rs2004605	9	37391292	T	C	0.1253	0.02686	0.35	3.19E-06	3437	GCST90001512	CD25hi CD45RA- CD4 not Treg %T cell	21.7616
rs12006014	9	20160505	A	G	0.183	0.03935	0.1158	3.42E-06	3437	GCST90001512	CD25hi CD45RA- CD4 not Treg %T cell	21.6278
rs61839660	10	6094697	T	C	0.5758	0.05532	0.0543	5.32E-25	3437	GCST90001512	CD25hi CD45RA- CD4 not Treg %T cell	108.338
rs143283244	15	94643151	A	G	-2.27	0.4951	6.00E-04	4.70E-06	3437	GCST90001512	CD25hi CD45RA- CD4 not Treg %T cell	21.0216
rs12458491	18	35307820	T	A	0.4275	0.09269	0.0188	4.13E-06	3437	GCST90001512	CD25hi CD45RA- CD4 not Treg %T cell	21.2719
rs2702579	18	71659838	T	C	-0.2771	0.05782	0.049	1.72E-06	3437	GCST90001512	CD25hi CD45RA- CD4 not Treg %T cell	22.9677
rs148871284	20	15546558	T	C	0.3269	0.07002	0.0343	3.15E-06	3437	GCST90001512	CD25hi CD45RA- CD4 not Treg %T cell	21.7964
rs76202906	1	113476831	A	C	-0.3536	0.07325	0.0301	1.44E-06	3405	GCST90001513	CD4 Treg AC	23.3029
rs1268153	6	109035696	A	G	0.8168	0.17	0.0053	1.61E-06	3405	GCST90001513	CD4 Treg AC	23.0852
rs17717645	7	18003774	C	T	0.391	0.07969	0.0267	9.69E-07	3405	GCST90001513	CD4 Treg AC	24.0739
rs11772999	7	113991516	G	T	0.6586	0.1437	0.0078	4.77E-06	3405	GCST90001513	CD4 Treg AC	21.0053
rs140960913	7	158180337	T	C	0.3563	0.07657	0.0276	3.39E-06	3405	GCST90001513	CD4 Treg AC	21.6528
rs61839660	10	6094697	T	C	0.2717	0.05567	0.0542	1.10E-06	3405	GCST90001513	CD4 Treg AC	23.8197
rs145600407	13	19280601	T	C	-0.4993	0.1023	0.0206	1.10E-06	3405	GCST90001513	CD4 Treg AC	23.8217
rs78334049	14	93385046	A	G	0.1988	0.04067	0.1051	1.07E-06	3405	GCST90001513	CD4 Treg AC	23.8938
rs7162344	15	26030485	A	G	-0.1224	0.02515	0.4314	1.20E-06	3405	GCST90001513	CD4 Treg AC	23.6857
rs188505795	16	28223373	T	G	0.3047	0.065	0.0388	2.87E-06	3405	GCST90001513	CD4 Treg AC	21.9745
rs149951966	17	41137136	C	T	0.2109	0.04275	0.1035	8.46E-07	3405	GCST90001513	CD4 Treg AC	24.3378
rs72833913	17	5713335	A	C	0.1885	0.04072	0.1065	3.80E-06	3405	GCST90001513	CD4 Treg AC	21.4293
rs9709738	18	60137303	C	G	-0.1376	0.02823	0.7336	1.15E-06	3405	GCST90001513	CD4 Treg AC	23.7583
rs76038700	2	135226197	C	T	0.2177	0.0451	0.1485	1.49E-06	1858	GCST90001514	HSC AC	23.3004
rs1432243	2	137773206	C	T	-0.5029	0.1032	0.9771	1.20E-06	1858	GCST90001514	HSC AC	23.7467
rs115937242	2	136121922	A	G	1.543	0.1747	0.0086	2.30E-18	1858	GCST90001514	HSC AC	78.0092
rs74529033	2	137747326	G	A	1.453	0.1814	0.0081	2.00E-15	1858	GCST90001514	HSC AC	64.1589
rs112258784	2	191015741	G	A	-0.7371	0.1606	0.0102	4.75E-06	1858	GCST90001514	HSC AC	21.065
rs2887466	3	131748507	T	C	0.152	0.03257	0.5823	3.25E-06	1858	GCST90001514	HSC AC	21.7797
rs10080768	6	2760245	T	C	0.1703	0.03596	0.7374	2.34E-06	1858	GCST90001514	HSC AC	22.428
rs142114110	7	82240518	G	A	-0.4209	0.08967	0.0334	2.87E-06	1858	GCST90001514	HSC AC	22.0325
rs77538571	8	4006968	G	C	0.9085	0.1977	0.0062	4.59E-06	1858	GCST90001514	HSC AC	21.1172
rs10809987	9	13585363	C	T	0.2534	0.05071	0.1082	6.39E-07	1858	GCST90001514	HSC AC	24.9704
rs77058454	15	81301816	T	C	-1.326	0.2766	0.0038	1.78E-06	1858	GCST90001514	HSC AC	22.9817
rs74227709	1	247722588	A	G	-0.3383	0.07002	0.0584	1.47E-06	1857	GCST90001515	Im MDSC AC	23.3432
rs347282	1	162312753	G	T	-0.1767	0.03762	0.7124	2.84E-06	1857	GCST90001515	Im MDSC AC	22.0615
rs113696385	2	176971968	T	G	-0.5264	0.1007	0.0293	1.90E-07	1857	GCST90001515	Im MDSC AC	27.3258
rs9829934	3	113575708	T	A	-0.3866	0.07377	0.0582	1.79E-07	1857	GCST90001515	Im MDSC AC	27.464
rs1421603	7	131327890	T	C	0.2687	0.05618	0.9047	1.86E-06	1857	GCST90001515	Im MDSC AC	22.8756
rs72841673	10	125501892	T	C	-0.8322	0.1774	0.0083	2.92E-06	1857	GCST90001515	Im MDSC AC	22.0064
rs2420243	10	117921053	T	A	-1.55	0.3181	0.0027	1.19E-06	1857	GCST90001515	Im MDSC AC	23.743
rs141792521	16	58686745	G	A	-0.7864	0.1448	0.0137	6.37E-08	1857	GCST90001515	Im MDSC AC	29.4951
rs17801681	19	51676649	T	C	0.278	0.05161	0.1201	8.12E-08	1857	GCST90001515	Im MDSC AC	29.015
rs2455069	19	51728641	G	A	0.3938	0.03247	0.5197	1.25E-32	1857	GCST90001515	Im MDSC AC	147.091
rs1654530	19	51476281	G	A	0.2453	0.0488	0.1314	5.45E-07	1857	GCST90001515	Im MDSC AC	25.2671
rs4499342	19	8786913	T	C	-0.2816	0.04685	0.1527	2.20E-09	1857	GCST90001515	Im MDSC AC	36.1282
rs12094489	1	247286936	A	G	-0.2383	0.04837	0.1373	9.09E-07	1857	GCST90001516	Im MDSC %CD33dim HLA DR- CD66b-	24.2715
rs72923436	2	176970247	A	C	-0.5379	0.09656	0.0307	2.92E-08	1857	GCST90001516	Im MDSC %CD33dim HLA DR- CD66b-	31.0319
rs9829934	3	113575708	T	A	-0.3737	0.07241	0.0582	2.72E-07	1857	GCST90001516	Im MDSC %CD33dim HLA DR- CD66b-	26.6348
rs469318	5	179340006	C	T	-0.167	0.03564	0.3024	2.98E-06	1857	GCST90001516	Im MDSC %CD33dim HLA DR- CD66b-	21.9562
rs147302158	9	32093300	G	A	-0.4335	0.09126	0.0369	2.19E-06	1857	GCST90001516	Im MDSC %CD33dim HLA DR- CD66b-	22.5641
rs2420243	10	117921053	T	A	-1.503	0.3142	0.0027	1.85E-06	1857	GCST90001516	Im MDSC %CD33dim HLA DR- CD66b-	22.8826
rs3829176	10	127752441	T	C	-0.675	0.1452	0.0132	3.59E-06	1857	GCST90001516	Im MDSC %CD33dim HLA DR- CD66b-	21.611
rs4499342	19	8786913	T	C	-0.2163	0.04632	0.1527	3.25E-06	1857	GCST90001516	Im MDSC %CD33dim HLA DR- CD66b-	21.806
rs1701958	19	51476715	G	C	0.2248	0.04819	0.1314	3.31E-06	1857	GCST90001516	Im MDSC %CD33dim HLA DR- CD66b-	21.761
rs2455069	19	51728641	G	A	0.2522	0.03266	0.5197	1.86E-14	1857	GCST90001516	Im MDSC %CD33dim HLA DR- CD66b-	59.629
rs1537122	21	46598506	T	C	-0.1594	0.03332	0.5312	1.86E-06	1857	GCST90001516	Im MDSC %CD33dim HLA DR- CD66b-	22.8858
rs2703989	1	90495703	T	C	0.7558	0.1608	0.0105	2.81E-06	1858	GCST90001517	CD33br HLA DR+ AC	22.0923
rs11161969	1	87752464	G	A	0.1593	0.03298	0.4128	1.48E-06	1858	GCST90001517	CD33br HLA DR+ AC	23.3308
rs5020267	2	147077389	G	A	0.2285	0.0465	0.1453	9.69E-07	1858	GCST90001517	CD33br HLA DR+ AC	24.1472
rs3770997	2	206649338	C	T	0.1643	0.03508	0.3103	3.02E-06	1858	GCST90001517	CD33br HLA DR+ AC	21.9359
rs143438920	3	15416436	A	C	-0.7744	0.1677	0.01	4.15E-06	1858	GCST90001517	CD33br HLA DR+ AC	21.3238
rs115418145	4	130012204	T	G	3.847	0.8008	5.00E-04	1.67E-06	1858	GCST90001517	CD33br HLA DR+ AC	23.0779
rs73248200	4	27723538	G	T	0.1792	0.03652	0.2801	1.01E-06	1858	GCST90001517	CD33br HLA DR+ AC	24.0777
rs505769	5	29036863	A	C	0.1809	0.03789	0.2672	1.93E-06	1858	GCST90001517	CD33br HLA DR+ AC	22.7944
rs77906933	6	125326624	G	A	1.586	0.3361	0.0022	2.54E-06	1858	GCST90001517	CD33br HLA DR+ AC	22.2674
rs182908654	7	141084101	C	T	-2.346	0.4382	0.0019	9.67E-08	1858	GCST90001517	CD33br HLA DR+ AC	28.6623
rs11777538	8	127623130	G	A	-0.1958	0.04267	0.1889	4.78E-06	1858	GCST90001517	CD33br HLA DR+ AC	21.0562
rs182483660	10	90000206	T	C	0.3546	0.07364	0.0533	1.59E-06	1858	GCST90001517	CD33br HLA DR+ AC	23.1873
rs10740011	10	61890937	T	G	-0.1538	0.03237	0.4594	2.16E-06	1858	GCST90001517	CD33br HLA DR+ AC	22.575
rs143612223	10	112429560	T	A	3.416	0.6702	5.00E-04	3.80E-07	1858	GCST90001517	CD33br HLA DR+ AC	25.9793
rs61916462	11	101619255	A	G	0.2229	0.04674	0.1418	2.00E-06	1858	GCST90001517	CD33br HLA DR+ AC	22.7427
rs12297491	12	1731406	A	C	0.2117	0.0447	0.1671	2.35E-06	1858	GCST90001517	CD33br HLA DR+ AC	22.4299
rs35948572	16	5666157	T	C	0.2079	0.04443	0.1593	3.10E-06	1858	GCST90001517	CD33br HLA DR+ AC	21.8956
rs13334605	16	8615510	G	C	0.1693	0.03482	0.6631	1.26E-06	1858	GCST90001517	CD33br HLA DR+ AC	23.6405
rs74253876	18	5858361	T	C	-0.2048	0.0394	0.2177	2.25E-07	1858	GCST90001517	CD33br HLA DR+ AC	27.0189
rs117285079	18	4762780	G	C	-0.3814	0.08257	0.0401	4.13E-06	1858	GCST90001517	CD33br HLA DR+ AC	21.3362
rs3865444	19	51727962	A	C	-0.3696	0.03875	0.2131	4.36E-21	1858	GCST90001517	CD33br HLA DR+ AC	90.9747
rs2703989	1	90495703	T	C	0.7944	0.1623	0.0105	1.06E-06	1858	GCST90001518	CD33br HLA DR+ CD14- AC	23.9575
rs5020267	2	147077389	G	A	0.2171	0.04709	0.1453	4.29E-06	1858	GCST90001518	CD33br HLA DR+ CD14- AC	21.2551
rs9990730	4	183610911	C	A	-0.172	0.03553	0.6983	1.41E-06	1858	GCST90001518	CD33br HLA DR+ CD14- AC	23.4351
rs6858113	4	27713713	A	G	0.1616	0.03485	0.3388	3.77E-06	1858	GCST90001518	CD33br HLA DR+ CD14- AC	21.5019
rs115418145	4	130012204	T	G	3.845	0.8059	5.00E-04	1.97E-06	1858	GCST90001518	CD33br HLA DR+ CD14- AC	22.763
rs505806	5	29036851	A	G	0.1855	0.03836	0.2672	1.43E-06	1858	GCST90001518	CD33br HLA DR+ CD14- AC	23.3846
rs77906933	6	125326624	G	A	1.56	0.3396	0.0022	4.66E-06	1858	GCST90001518	CD33br HLA DR+ CD14- AC	21.1015
rs182908654	7	141084101	C	T	-2.363	0.4476	0.0019	1.45E-07	1858	GCST90001518	CD33br HLA DR+ CD14- AC	27.8707
rs138272175	9	945397	T	C	0.4332	0.0905	0.0355	1.83E-06	1858	GCST90001518	CD33br HLA DR+ CD14- AC	22.9129
rs75873877	10	89722783	C	T	0.3336	0.07025	0.0603	2.20E-06	1858	GCST90001518	CD33br HLA DR+ CD14- AC	22.5507
rs143612223	10	112429560	T	A	3.174	0.6763	5.00E-04	2.89E-06	1858	GCST90001518	CD33br HLA DR+ CD14- AC	22.026
rs61916496	11	101684475	T	A	0.2063	0.04447	0.1674	3.77E-06	1858	GCST90001518	CD33br HLA DR+ CD14- AC	21.5211
rs4020134	14	78420741	G	A	-0.1615	0.03468	0.6284	3.43E-06	1858	GCST90001518	CD33br HLA DR+ CD14- AC	21.6864
rs57812633	16	5690721	G	A	0.2146	0.04524	0.152	2.25E-06	1858	GCST90001518	CD33br HLA DR+ CD14- AC	22.5016
rs13334605	16	8615510	G	C	0.1663	0.03526	0.6631	2.58E-06	1858	GCST90001518	CD33br HLA DR+ CD14- AC	22.2444
rs117019089	16	69342268	T	G	3.21	0.6755	5.00E-04	2.17E-06	1858	GCST90001518	CD33br HLA DR+ CD14- AC	22.5818
rs16988845	19	51549527	A	C	0.1559	0.03326	0.5326	2.98E-06	1858	GCST90001518	CD33br HLA DR+ CD14- AC	21.9709
rs3865444	19	51727962	A	C	-0.3767	0.03917	0.2131	2.13E-21	1858	GCST90001518	CD33br HLA DR+ CD14- AC	92.4877
rs12033128	1	85552939	C	T	-0.262	0.04799	0.1389	5.40E-08	1858	GCST90001519	CD33br HLA DR+ CD14- %CD33br HLA DR+	29.8058
rs16865573	2	6895049	C	T	-0.196	0.04137	0.2199	2.32E-06	1858	GCST90001519	CD33br HLA DR+ CD14- %CD33br HLA DR+	22.4461
rs116534482	2	142334140	C	T	0.4192	0.09019	0.0342	3.58E-06	1858	GCST90001519	CD33br HLA DR+ CD14- %CD33br HLA DR+	21.6036
rs218773	4	14437080	G	A	0.3392	0.06898	0.937	9.57E-07	1858	GCST90001519	CD33br HLA DR+ CD14- %CD33br HLA DR+	24.1805
rs6844114	4	190745892	A	G	-0.4891	0.1041	0.0269	2.83E-06	1858	GCST90001519	CD33br HLA DR+ CD14- %CD33br HLA DR+	22.0747
rs62350505	4	165304812	G	C	1.103	0.236	0.0054	3.14E-06	1858	GCST90001519	CD33br HLA DR+ CD14- %CD33br HLA DR+	21.8437
rs7116432	11	35244058	G	A	-0.1819	0.03952	0.2333	4.43E-06	1858	GCST90001519	CD33br HLA DR+ CD14- %CD33br HLA DR+	21.1851
rs2529690	17	12239004	A	G	0.2193	0.0438	0.1747	6.02E-07	1858	GCST90001519	CD33br HLA DR+ CD14- %CD33br HLA DR+	25.0685
rs113548770	18	70222212	G	A	-1.707	0.3645	0.0019	3.02E-06	1858	GCST90001519	CD33br HLA DR+ CD14- %CD33br HLA DR+	21.9317
rs7245846	19	51731176	A	G	-0.3128	0.03922	0.2236	2.63E-15	1858	GCST90001519	CD33br HLA DR+ CD14- %CD33br HLA DR+	63.609
rs62197298	20	61646108	T	C	-0.2378	0.05142	0.1173	4.02E-06	1858	GCST90001519	CD33br HLA DR+ CD14- %CD33br HLA DR+	21.3875
rs76694877	3	27966223	G	T	-0.3759	0.07589	0.0492	7.96E-07	1858	GCST90001520	CD33br HLA DR+ CD14dim AC	24.5344
rs112790132	3	115423600	A	G	-0.7381	0.1481	0.0118	6.82E-07	1858	GCST90001520	CD33br HLA DR+ CD14dim AC	24.8382
rs142786778	6	23419953	A	G	-1.725	0.3728	0.0019	3.96E-06	1858	GCST90001520	CD33br HLA DR+ CD14dim AC	21.4105
rs187876923	6	125217867	T	C	0.5732	0.1195	0.0215	1.74E-06	1858	GCST90001520	CD33br HLA DR+ CD14dim AC	23.0079
rs182908654	7	141084101	C	T	-2.178	0.4366	0.0019	6.68E-07	1858	GCST90001520	CD33br HLA DR+ CD14dim AC	24.8856
rs10112702	8	127626066	G	C	-0.2209	0.04185	0.2034	1.46E-07	1858	GCST90001520	CD33br HLA DR+ CD14dim AC	27.8612
rs143612223	10	112429560	T	A	3.383	0.6763	5.00E-04	6.23E-07	1858	GCST90001520	CD33br HLA DR+ CD14dim AC	25.0222
rs9548748	13	39950178	T	C	0.1603	0.03302	0.4774	1.31E-06	1858	GCST90001520	CD33br HLA DR+ CD14dim AC	23.5675
rs11618675	13	49307675	A	G	0.4989	0.1078	0.025	3.94E-06	1858	GCST90001520	CD33br HLA DR+ CD14dim AC	21.4185
rs7180375	15	79157379	C	T	0.158	0.03442	0.4241	4.73E-06	1858	GCST90001520	CD33br HLA DR+ CD14dim AC	21.0714
rs74253876	18	5858361	T	C	-0.2252	0.03955	0.2177	1.45E-08	1858	GCST90001520	CD33br HLA DR+ CD14dim AC	32.4223
rs113771439	18	5326964	A	G	0.1922	0.03902	0.2279	9.12E-07	1858	GCST90001520	CD33br HLA DR+ CD14dim AC	24.2623
rs3865444	19	51727962	A	C	-0.3278	0.03915	0.2131	1.08E-16	1858	GCST90001520	CD33br HLA DR+ CD14dim AC	70.1059
rs77594041	20	20080535	T	C	0.9334	0.2001	0.0065	3.32E-06	1858	GCST90001520	CD33br HLA DR+ CD14dim AC	21.7591
rs187359230	2	35143865	A	G	1.355	0.2671	0.0038	4.32E-07	1858	GCST90001521	CD33br HLA DR+ CD14dim %CD33br HLA DR+	25.7354
rs6544660	2	43688496	T	C	0.1782	0.03421	0.4451	2.09E-07	1858	GCST90001521	CD33br HLA DR+ CD14dim %CD33br HLA DR+	27.1337
rs76092047	2	236068499	C	T	-0.4851	0.1021	0.0277	2.18E-06	1858	GCST90001521	CD33br HLA DR+ CD14dim %CD33br HLA DR+	22.5741
rs182987179	3	41352496	G	T	1.621	0.3364	0.0024	1.55E-06	1858	GCST90001521	CD33br HLA DR+ CD14dim %CD33br HLA DR+	23.2196
rs12655500	5	163124522	A	G	0.173	0.03528	0.3251	1.03E-06	1858	GCST90001521	CD33br HLA DR+ CD14dim %CD33br HLA DR+	24.0456
rs111231787	5	112408670	T	C	1.244	0.2236	0.0057	3.04E-08	1858	GCST90001521	CD33br HLA DR+ CD14dim %CD33br HLA DR+	30.9526
rs2982905	6	162155632	G	T	0.3264	0.06501	0.0705	5.63E-07	1858	GCST90001521	CD33br HLA DR+ CD14dim %CD33br HLA DR+	25.2081
rs1504215	6	91006227	A	G	0.1629	0.03418	0.4249	2.02E-06	1858	GCST90001521	CD33br HLA DR+ CD14dim %CD33br HLA DR+	22.7142
rs6951925	7	108801624	T	G	-0.2597	0.0561	0.9058	3.92E-06	1858	GCST90001521	CD33br HLA DR+ CD14dim %CD33br HLA DR+	21.4298
rs138834110	8	5338183	A	T	1.402	0.294	0.0032	1.98E-06	1858	GCST90001521	CD33br HLA DR+ CD14dim %CD33br HLA DR+	22.7406
rs2811828	9	17952241	C	T	-0.1645	0.03348	0.4467	9.82E-07	1858	GCST90001521	CD33br HLA DR+ CD14dim %CD33br HLA DR+	24.1413
rs72719861	14	72634959	A	G	-0.8814	0.1851	0.0086	2.06E-06	1858	GCST90001521	CD33br HLA DR+ CD14dim %CD33br HLA DR+	22.6743
rs12933012	16	81880726	G	C	0.1857	0.03951	0.2317	2.79E-06	1858	GCST90001521	CD33br HLA DR+ CD14dim %CD33br HLA DR+	22.0907
rs117734358	18	13088666	T	C	0.6437	0.1354	0.0156	2.13E-06	1858	GCST90001521	CD33br HLA DR+ CD14dim %CD33br HLA DR+	22.6011
rs73030477	19	28098310	A	G	-0.7418	0.1619	0.014	4.92E-06	1858	GCST90001521	CD33br HLA DR+ CD14dim %CD33br HLA DR+	20.9933
rs59118111	1	4044791	C	G	-0.4264	0.08487	0.0371	5.57E-07	1858	GCST90001522	CD33- HLA DR- AC	25.2421
rs145308006	6	103221111	G	A	-0.8101	0.1738	0.0102	3.37E-06	1858	GCST90001522	CD33- HLA DR- AC	21.7259
rs2893591	7	105343363	A	G	0.2146	0.04597	0.1534	3.26E-06	1858	GCST90001522	CD33- HLA DR- AC	21.7927
rs12276131	11	4839164	A	G	-0.1585	0.03347	0.5081	2.35E-06	1858	GCST90001522	CD33- HLA DR- AC	22.4258
rs67418059	15	65664499	T	C	0.3374	0.07164	0.0562	2.66E-06	1858	GCST90001522	CD33- HLA DR- AC	22.1809
rs9916257	17	33797371	T	G	-0.1904	0.03354	0.5737	1.59E-08	1858	GCST90001522	CD33- HLA DR- AC	32.2261
rs150206406	18	35502118	T	A	0.6723	0.1447	0.0135	3.61E-06	1858	GCST90001522	CD33- HLA DR- AC	21.5868
rs145540967	19	31193989	G	C	-1.312	0.2783	0.0038	2.61E-06	1858	GCST90001522	CD33- HLA DR- AC	22.225
rs142340400	19	3958937	G	C	0.4225	0.08113	0.046	2.13E-07	1858	GCST90001522	CD33- HLA DR- AC	27.12
rs1205315	19	54838294	G	A	-0.1664	0.03605	0.3114	4.19E-06	1858	GCST90001522	CD33- HLA DR- AC	21.3057
rs116851051	20	15544052	C	T	-0.648	0.1415	0.014	4.97E-06	1858	GCST90001522	CD33- HLA DR- AC	20.9719
rs11695642	2	43952695	T	G	-0.1588	0.03437	0.4325	4.10E-06	1858	GCST90001523	CD33- HLA DR+ AC	21.3472
rs17382372	2	136921761	A	G	0.1961	0.04225	0.2008	3.69E-06	1858	GCST90001523	CD33- HLA DR+ AC	21.5428
rs74940075	3	105338298	A	G	-2.591	0.5601	0.0011	3.99E-06	1858	GCST90001523	CD33- HLA DR+ AC	21.3995
rs78557978	4	115638601	C	G	-1.079	0.2247	0.0059	1.70E-06	1858	GCST90001523	CD33- HLA DR+ AC	23.0588
rs6841247	4	31899436	T	A	0.2837	0.06096	0.0786	3.50E-06	1858	GCST90001523	CD33- HLA DR+ AC	21.6585
rs149034028	6	138310176	T	C	-0.4903	0.104	0.0258	2.59E-06	1858	GCST90001523	CD33- HLA DR+ AC	22.2258
rs876036	7	50307710	C	T	-0.2533	0.03729	0.2635	1.49E-11	1858	GCST90001523	CD33- HLA DR+ AC	46.1409
rs2705609	7	3560919	T	G	-0.2077	0.04099	0.2088	4.46E-07	1858	GCST90001523	CD33- HLA DR+ AC	25.6754
rs140563508	9	140249209	T	C	0.6759	0.1402	0.0153	1.55E-06	1858	GCST90001523	CD33- HLA DR+ AC	23.2418
rs139348198	11	14699945	T	C	-0.7561	0.16	0.0113	2.46E-06	1858	GCST90001523	CD33- HLA DR+ AC	22.3315
rs73023658	11	130596271	T	A	0.7644	0.1634	0.0105	3.10E-06	1858	GCST90001523	CD33- HLA DR+ AC	21.8845
rs3916927	13	103927135	A	G	-0.1801	0.03841	0.2382	2.96E-06	1858	GCST90001523	CD33- HLA DR+ AC	21.9856
rs118076832	15	52532599	G	C	0.678	0.1447	0.0143	2.99E-06	1858	GCST90001523	CD33- HLA DR+ AC	21.9544
rs117117531	17	50899429	A	C	-1.57	0.3215	0.0032	1.13E-06	1858	GCST90001523	CD33- HLA DR+ AC	23.8472
rs116926801	17	65652250	T	C	-0.5549	0.1175	0.021	2.52E-06	1858	GCST90001523	CD33- HLA DR+ AC	22.3025
rs7207960	17	32010983	T	C	0.2569	0.05557	0.0977	4.06E-06	1858	GCST90001523	CD33- HLA DR+ AC	21.3721
rs140072356	19	41677568	A	G	-1.079	0.2326	0.0048	3.76E-06	1858	GCST90001523	CD33- HLA DR+ AC	21.5191
rs35720624	19	53014851	T	A	-0.3009	0.0642	0.0721	2.98E-06	1858	GCST90001523	CD33- HLA DR+ AC	21.9672
rs1697573	19	51718317	A	T	-0.4103	0.03231	0.5191	1.73E-35	1858	GCST90001523	CD33- HLA DR+ AC	161.261
rs34318562	19	52180033	A	G	-0.1942	0.03571	0.6889	6.13E-08	1858	GCST90001523	CD33- HLA DR+ AC	29.5746
rs6074118	20	10283445	T	A	-0.2049	0.04385	0.1792	3.17E-06	1858	GCST90001523	CD33- HLA DR+ AC	21.8346
rs2070901	1	161185058	T	G	0.1662	0.03467	0.2874	1.75E-06	1856	GCST90001524	Gr MDSC AC	22.9802
rs2017989	2	242099961	T	C	-0.5272	0.11	0.9801	1.79E-06	1856	GCST90001524	Gr MDSC AC	22.9702
rs111636975	2	176606506	G	A	0.8776	0.18	0.0075	1.18E-06	1856	GCST90001524	Gr MDSC AC	23.771
rs2351156	2	50325488	C	T	-0.271	0.05667	0.9173	1.86E-06	1856	GCST90001524	Gr MDSC AC	22.8682
rs10872783	6	96696878	C	T	0.1516	0.03215	0.4278	2.59E-06	1856	GCST90001524	Gr MDSC AC	22.235
rs72845259	10	132711992	A	G	1.784	0.3546	0.0019	5.34E-07	1856	GCST90001524	Gr MDSC AC	25.3112
rs78384212	14	60291874	T	C	0.3493	0.07136	0.0523	1.07E-06	1856	GCST90001524	Gr MDSC AC	23.96
rs8098513	18	67052180	G	A	0.1797	0.03822	0.2163	2.76E-06	1856	GCST90001524	Gr MDSC AC	22.1062
rs655539	18	54281790	C	T	-0.2198	0.04712	0.1266	3.31E-06	1856	GCST90001524	Gr MDSC AC	21.7593
rs3865444	19	51727962	A	C	-0.2687	0.03761	0.2128	1.28E-12	1856	GCST90001524	Gr MDSC AC	51.0421
rs16988872	19	51580161	T	C	-0.2007	0.03572	0.2659	2.20E-08	1856	GCST90001524	Gr MDSC AC	31.5698
rs1801274	1	161479745	G	A	0.2617	0.03479	0.3334	8.34E-14	1858	GCST90001525	CD33dim HLA DR+ CD11b+ AC	56.5846
rs4606283	1	227581017	T	C	0.1686	0.03672	0.7274	4.71E-06	1858	GCST90001525	CD33dim HLA DR+ CD11b+ AC	21.0819
rs143383466	3	196068066	T	C	1.142	0.2466	0.0043	3.90E-06	1858	GCST90001525	CD33dim HLA DR+ CD11b+ AC	21.446
rs71596080	4	82676237	C	T	0.2853	0.0584	0.0826	1.12E-06	1858	GCST90001525	CD33dim HLA DR+ CD11b+ AC	23.8659
rs10025005	4	181288587	T	G	0.1934	0.03857	0.7764	5.86E-07	1858	GCST90001525	CD33dim HLA DR+ CD11b+ AC	25.1428
rs10011663	4	190338080	G	A	0.1837	0.03783	0.2411	1.30E-06	1858	GCST90001525	CD33dim HLA DR+ CD11b+ AC	23.5801
rs78173101	5	148830537	G	C	-0.5888	0.1268	0.0167	3.69E-06	1858	GCST90001525	CD33dim HLA DR+ CD11b+ AC	21.5624
rs62362950	5	83003910	T	C	-0.3383	0.0679	0.0597	6.87E-07	1858	GCST90001525	CD33dim HLA DR+ CD11b+ AC	24.8236
rs74851637	5	144893255	T	G	0.8135	0.1725	0.0091	2.61E-06	1858	GCST90001525	CD33dim HLA DR+ CD11b+ AC	22.2401
rs17721845	6	149234718	T	C	0.1862	0.03754	0.2511	7.68E-07	1858	GCST90001525	CD33dim HLA DR+ CD11b+ AC	24.602
rs73716755	7	116308013	C	G	-0.3748	0.078	0.0455	1.68E-06	1858	GCST90001525	CD33dim HLA DR+ CD11b+ AC	23.0893
rs144894656	9	118222268	C	A	-0.7728	0.1667	0.0094	3.78E-06	1858	GCST90001525	CD33dim HLA DR+ CD11b+ AC	21.4913
rs11594395	10	2817998	G	C	0.514	0.1111	0.024	3.94E-06	1858	GCST90001525	CD33dim HLA DR+ CD11b+ AC	21.4042
rs192715019	12	83087530	T	C	-0.5266	0.09953	0.0277	1.36E-07	1858	GCST90001525	CD33dim HLA DR+ CD11b+ AC	27.9933
rs74638799	12	11652069	G	A	0.2768	0.05971	0.0797	3.81E-06	1858	GCST90001525	CD33dim HLA DR+ CD11b+ AC	21.4901
rs9524403	13	94940936	C	T	1.043	0.2214	0.0057	2.66E-06	1858	GCST90001525	CD33dim HLA DR+ CD11b+ AC	22.1929
rs9510371	13	23410009	T	C	0.2146	0.04513	0.158	2.13E-06	1858	GCST90001525	CD33dim HLA DR+ CD11b+ AC	22.6115
rs141080550	13	111287945	A	G	0.4746	0.09273	0.0307	3.41E-07	1858	GCST90001525	CD33dim HLA DR+ CD11b+ AC	26.1948
rs11631677	15	86647805	T	C	-0.1627	0.03297	0.5509	8.79E-07	1858	GCST90001525	CD33dim HLA DR+ CD11b+ AC	24.3521
rs145231100	18	33141890	A	G	-0.6579	0.1354	0.0137	1.28E-06	1858	GCST90001525	CD33dim HLA DR+ CD11b+ AC	23.6093
rs76640602	22	39737217	A	G	0.5875	0.1154	0.0202	3.95E-07	1858	GCST90001525	CD33dim HLA DR+ CD11b+ AC	25.9182
rs3820097	1	161049358	A	G	-0.4313	0.07416	0.9459	7.11E-09	1858	GCST90001526	CD33dim HLA DR+ CD11b+ %CD33dim HLA DR+	33.8236
rs1801274	1	161479745	G	A	0.5511	0.03437	0.3334	2.77E-54	1858	GCST90001526	CD33dim HLA DR+ CD11b+ %CD33dim HLA DR+	257.1
rs35006063	1	105261254	T	C	-0.9307	0.1901	0.0073	1.07E-06	1858	GCST90001526	CD33dim HLA DR+ CD11b+ %CD33dim HLA DR+	23.9693
rs75239369	2	180132004	G	A	-0.3897	0.08076	0.0439	1.51E-06	1858	GCST90001526	CD33dim HLA DR+ CD11b+ %CD33dim HLA DR+	23.2846
rs139393711	3	113287778	G	C	-0.4467	0.09624	0.0355	3.70E-06	1858	GCST90001526	CD33dim HLA DR+ CD11b+ %CD33dim HLA DR+	21.5437
rs263715	3	6504785	A	G	-0.5334	0.1126	0.0237	2.34E-06	1858	GCST90001526	CD33dim HLA DR+ CD11b+ %CD33dim HLA DR+	22.4403
rs6820873	4	31077545	C	A	-0.1689	0.03421	0.4255	8.65E-07	1858	GCST90001526	CD33dim HLA DR+ CD11b+ %CD33dim HLA DR+	24.3755
rs115483539	5	50273359	A	G	-0.3509	0.07502	0.053	3.12E-06	1858	GCST90001526	CD33dim HLA DR+ CD11b+ %CD33dim HLA DR+	21.8783
rs7754966	6	151449284	T	A	0.1728	0.03744	0.292	4.20E-06	1858	GCST90001526	CD33dim HLA DR+ CD11b+ %CD33dim HLA DR+	21.3018
rs4641163	9	130194536	C	G	0.1619	0.03385	0.5353	1.85E-06	1858	GCST90001526	CD33dim HLA DR+ CD11b+ %CD33dim HLA DR+	22.8758
[truncated: 9,838 more rows]

## Sheet: Table S5
Table S5. Mendelian randomization analysis of the causal effect of GDF-15 on NAFLD using supplementary robust methods (cML-MA, MR-ConMix, and MR-RAPS).
Expourse	Outcome	method	nSNP	pval	OR(95%CI)
GDF15	NAFLD_finngen R12	cML-MA	5	0.0175889	1.156(1.026,1.302)
		MR-ConMix	5	0.0222758	1.167(1.035,1.397)
		MR-RAPS	5	0.0199552	1.156(1.023,1.306)

## Sheet: Table S6
Table S6. Significant causal associations between immune cells on NAFLD.
ID	Expourse	Outcome	method	nsnp	beta	se	pval	or	or_lci95	or_uci95
GCST90001467	CD86+ plasmacytoid DC %DC	NAFLD	MR Egger	19	-0.121768	0.0741452	0.118898	0.885354	0.765602	1.02384
GCST90001467	CD86+ plasmacytoid DC %DC	NAFLD	Weighted median	19	-0.0954102	0.0580206	0.10009	0.909	0.811289	1.01848
GCST90001467	CD86+ plasmacytoid DC %DC	NAFLD	Inverse variance weighted	19	-0.0961731	0.0409035	0.0187119	0.908307	0.83833	0.984125
GCST90001467	CD86+ plasmacytoid DC %DC	NAFLD	Simple mode	19	-0.112984	0.0925724	0.238027	0.893165	0.744959	1.07086
GCST90001467	CD86+ plasmacytoid DC %DC	NAFLD	Weighted mode	19	-0.112984	0.0699531	0.123673	0.893165	0.778729	1.02442
GCST90001531	CD33dim HLA DR- AC	NAFLD	MR Egger	17	-0.0349922	0.016798	0.0547661	0.965613	0.934339	0.997934
GCST90001531	CD33dim HLA DR- AC	NAFLD	Weighted median	17	-0.0217956	0.0186576	0.24273	0.97844	0.943306	1.01488
GCST90001531	CD33dim HLA DR- AC	NAFLD	Inverse variance weighted	17	-0.0291785	0.0134785	0.0304019	0.971243	0.945921	0.997243
GCST90001531	CD33dim HLA DR- AC	NAFLD	Simple mode	17	-0.0370294	0.0256787	0.168584	0.963648	0.916347	1.01339
GCST90001531	CD33dim HLA DR- AC	NAFLD	Weighted mode	17	-0.0281155	0.0163942	0.10565	0.972276	0.941531	1.00403
GCST90001558	TD CD8br %CD8br	NAFLD	MR Egger	10	0.0522588	0.0489428	0.31679	1.05365	0.957271	1.15973
GCST90001558	TD CD8br %CD8br	NAFLD	Weighted median	10	0.0543673	0.044418	0.220955	1.05587	0.967837	1.15192
GCST90001558	TD CD8br %CD8br	NAFLD	Inverse variance weighted	10	0.0879195	0.0312953	0.00496412	1.0919	1.02694	1.16097
GCST90001558	TD CD8br %CD8br	NAFLD	Simple mode	10	0.0871324	0.076647	0.284983	1.09104	0.938854	1.2679
GCST90001558	TD CD8br %CD8br	NAFLD	Weighted mode	10	0.057534	0.0378887	0.163204	1.05922	0.983411	1.14088
GCST90001559	TD CD8br %T cell	NAFLD	MR Egger	7	0.09241	0.055245	0.15524	1.09681	0.984255	1.22225
GCST90001559	TD CD8br %T cell	NAFLD	Weighted median	7	0.0955171	0.0526903	0.0698624	1.10023	0.992274	1.21993
GCST90001559	TD CD8br %T cell	NAFLD	Inverse variance weighted	7	0.102251	0.0393139	0.009298	1.10766	1.02552	1.19639
GCST90001559	TD CD8br %T cell	NAFLD	Simple mode	7	0.0944566	0.0788455	0.27609	1.09906	0.941689	1.28273
GCST90001559	TD CD8br %T cell	NAFLD	Weighted mode	7	0.09064	0.0469607	0.101827	1.09487	0.998598	1.20043
GCST90001560	CD45RA+ CD8br AC	NAFLD	MR Egger	15	0.019331	0.00853217	0.0411981	1.01952	1.00261	1.03671
GCST90001560	CD45RA+ CD8br AC	NAFLD	Weighted median	15	0.0128484	0.00978108	0.188981	1.01293	0.993697	1.03254
GCST90001560	CD45RA+ CD8br AC	NAFLD	Inverse variance weighted	15	0.0184213	0.00777382	0.0178043	1.01859	1.00319	1.03423
GCST90001560	CD45RA+ CD8br AC	NAFLD	Simple mode	15	0.0518023	0.0394517	0.21028	1.05317	0.9748	1.13784
GCST90001560	CD45RA+ CD8br AC	NAFLD	Weighted mode	15	0.0161328	0.00934889	0.106406	1.01626	0.997811	1.03506
GCST90001567	Naive DN (CD4-CD8-) %DN	NAFLD	MR Egger	14	-0.0808952	0.0530828	0.153434	0.92229	0.831156	1.02342
GCST90001567	Naive DN (CD4-CD8-) %DN	NAFLD	Weighted median	14	-0.0712563	0.0564174	0.206582	0.931223	0.833739	1.04011
GCST90001567	Naive DN (CD4-CD8-) %DN	NAFLD	Inverse variance weighted	14	-0.091193	0.0412394	0.0270146	0.912841	0.84196	0.98969
GCST90001567	Naive DN (CD4-CD8-) %DN	NAFLD	Simple mode	14	-0.0569073	0.1144	0.627185	0.944682	0.754929	1.18213
GCST90001567	Naive DN (CD4-CD8-) %DN	NAFLD	Weighted mode	14	-0.0710262	0.0537795	0.209382	0.931438	0.838254	1.03498
GCST90001587	CD16+ monocyte %monocyte	NAFLD	MR Egger	11	-0.126443	0.089028	0.189234	0.881225	0.740124	1.04923
GCST90001587	CD16+ monocyte %monocyte	NAFLD	Weighted median	11	-0.090695	0.0669057	0.175238	0.913296	0.801051	1.04127
GCST90001587	CD16+ monocyte %monocyte	NAFLD	Inverse variance weighted	11	-0.11156	0.0500628	0.0258542	0.894438	0.810841	0.986653
GCST90001587	CD16+ monocyte %monocyte	NAFLD	Simple mode	11	-0.0560128	0.0933077	0.561662	0.945527	0.787497	1.13527
GCST90001587	CD16+ monocyte %monocyte	NAFLD	Weighted mode	11	-0.0767424	0.0820593	0.371715	0.926128	0.788535	1.08773
GCST90001622	NKT %T cell	NAFLD	MR Egger	23	0.103178	0.0741525	0.178661	1.10869	0.958716	1.28212
GCST90001622	NKT %T cell	NAFLD	Weighted median	23	0.136453	0.0560979	0.0149991	1.1462	1.02685	1.27942
GCST90001622	NKT %T cell	NAFLD	Inverse variance weighted	23	0.116011	0.0391987	0.00308073	1.12301	1.03996	1.21269
GCST90001622	NKT %T cell	NAFLD	Simple mode	23	0.179041	0.0913546	0.0628017	1.19607	0.999986	1.4306
GCST90001622	NKT %T cell	NAFLD	Weighted mode	23	0.160294	0.0704893	0.0330728	1.17386	1.02238	1.34777
GCST90001623	NKT %lymphocyte	NAFLD	MR Egger	20	0.117258	0.0798684	0.159326	1.12441	0.961477	1.31495
GCST90001623	NKT %lymphocyte	NAFLD	Weighted median	20	0.156879	0.0564206	0.00542719	1.16985	1.04738	1.30665
GCST90001623	NKT %lymphocyte	NAFLD	Inverse variance weighted	20	0.115685	0.0405927	0.00437322	1.12264	1.03678	1.21561
GCST90001623	NKT %lymphocyte	NAFLD	Simple mode	20	0.184999	0.0834757	0.0390815	1.20322	1.02162	1.4171
GCST90001623	NKT %lymphocyte	NAFLD	Weighted mode	20	0.169978	0.0783155	0.0428555	1.18528	1.01662	1.38192
GCST90001631	CD8br NKT %T cell	NAFLD	MR Egger	16	-0.168257	0.0877265	0.0757441	0.845137	0.711628	1.00369
GCST90001631	CD8br NKT %T cell	NAFLD	Weighted median	16	-0.202448	0.0699825	0.00381784	0.816729	0.712045	0.936803
GCST90001631	CD8br NKT %T cell	NAFLD	Inverse variance weighted	16	-0.120656	0.0534127	0.0238873	0.886339	0.798241	0.98416
GCST90001631	CD8br NKT %T cell	NAFLD	Simple mode	16	-0.227426	0.141017	0.127633	0.796581	0.604219	1.05019
GCST90001631	CD8br NKT %T cell	NAFLD	Weighted mode	16	-0.215164	0.0850006	0.0230347	0.806409	0.682656	0.952598
GCST90001651	Granulocyte AC	NAFLD	MR Egger	14	0.151251	0.0835811	0.0954532	1.16329	0.98751	1.37035
GCST90001651	Granulocyte AC	NAFLD	Weighted median	14	0.143708	0.0662994	0.0301916	1.15455	1.01386	1.31476
GCST90001651	Granulocyte AC	NAFLD	Inverse variance weighted	14	0.146963	0.0472932	0.00188689	1.15831	1.05577	1.27081
GCST90001651	Granulocyte AC	NAFLD	Simple mode	14	0.0968175	0.0961071	0.33213	1.10166	0.912513	1.33001
GCST90001651	Granulocyte AC	NAFLD	Weighted mode	14	0.16876	0.0752563	0.0430009	1.18384	1.02149	1.37199
GCST90001674	CD28- CD127- CD25++ CD8br %CD8br	NAFLD	MR Egger	12	-0.0796726	0.0344038	0.0430792	0.923419	0.863204	0.987833
GCST90001674	CD28- CD127- CD25++ CD8br %CD8br	NAFLD	Weighted median	12	-0.0857051	0.0374417	0.0220776	0.917865	0.852919	0.987756
GCST90001674	CD28- CD127- CD25++ CD8br %CD8br	NAFLD	Inverse variance weighted	12	-0.0774674	0.0264555	0.00340915	0.925457	0.878693	0.974711
GCST90001674	CD28- CD127- CD25++ CD8br %CD8br	NAFLD	Simple mode	12	-0.0872034	0.060646	0.178295	0.916491	0.813776	1.03217
GCST90001674	CD28- CD127- CD25++ CD8br %CD8br	NAFLD	Weighted mode	12	-0.0827776	0.033228	0.0299715	0.920556	0.862514	0.982504
GCST90001685	CD28- CD8br %T cell	NAFLD	MR Egger	9	0.470117	0.243329	0.0946396	1.60018	0.993216	2.57807
GCST90001685	CD28- CD8br %T cell	NAFLD	Weighted median	9	0.150869	0.0852089	0.0766302	1.16284	0.983989	1.37421
GCST90001685	CD28- CD8br %T cell	NAFLD	Inverse variance weighted	9	0.164924	0.0653639	0.0116301	1.1793	1.0375	1.34049
GCST90001685	CD28- CD8br %T cell	NAFLD	Simple mode	9	0.169864	0.133138	0.237806	1.18514	0.912938	1.53851
GCST90001685	CD28- CD8br %T cell	NAFLD	Weighted mode	9	0.142864	0.125907	0.289361	1.15357	0.901304	1.47645
GCST90001696	CD45RA- CD28- CD8br %CD8br	NAFLD	MR Egger	38	0.00136904	0.00065206	0.0428412	1.00137	1.00009	1.00265
GCST90001696	CD45RA- CD28- CD8br %CD8br	NAFLD	Weighted median	38	0.000665534	0.00082198	0.418129	1.00067	0.999055	1.00228
GCST90001696	CD45RA- CD28- CD8br %CD8br	NAFLD	Inverse variance weighted	38	0.00127398	0.000547886	0.0200575	1.00127	1.0002	1.00235
GCST90001696	CD45RA- CD28- CD8br %CD8br	NAFLD	Simple mode	38	0.00199154	0.00121165	0.108719	1.00199	0.999617	1.00438
GCST90001696	CD45RA- CD28- CD8br %CD8br	NAFLD	Weighted mode	38	0.00089822	0.00073052	0.226623	1.0009	0.999467	1.00233
GCST90001733	CD19 on IgD- CD38-	NAFLD	MR Egger	12	-0.286503	0.120742	0.0390867	0.750885	0.592646	0.951374
GCST90001733	CD19 on IgD- CD38-	NAFLD	Weighted median	12	-0.0722184	0.0787785	0.359286	0.930328	0.79722	1.08566
GCST90001733	CD19 on IgD- CD38-	NAFLD	Inverse variance weighted	12	-0.148142	0.0639174	0.0204652	0.862309	0.760773	0.977396
GCST90001733	CD19 on IgD- CD38-	NAFLD	Simple mode	12	-0.25311	0.141127	0.100401	0.776383	0.58877	1.02378
GCST90001733	CD19 on IgD- CD38-	NAFLD	Weighted mode	12	-0.0937052	0.121881	0.458187	0.910551	0.717062	1.15625
GCST90001740	CD19 on sw mem	NAFLD	MR Egger	16	-0.096048	0.0993864	0.350238	0.90842	0.747631	1.10379
GCST90001740	CD19 on sw mem	NAFLD	Weighted median	16	-0.140151	0.0680948	0.0395737	0.869227	0.760624	0.993337
GCST90001740	CD19 on sw mem	NAFLD	Inverse variance weighted	16	-0.147856	0.0464683	0.00146329	0.862555	0.787467	0.944804
GCST90001740	CD19 on sw mem	NAFLD	Simple mode	16	-0.273479	0.0951028	0.0115518	0.760728	0.631359	0.916606
GCST90001740	CD19 on sw mem	NAFLD	Weighted mode	16	-0.124856	0.0794838	0.137072	0.882624	0.755297	1.03142
GCST90001778	CD25 on IgD+ CD24+	NAFLD	MR Egger	13	0.0856526	0.0671569	0.228441	1.08943	0.955066	1.24269
GCST90001778	CD25 on IgD+ CD24+	NAFLD	Weighted median	13	0.119313	0.0508191	0.0188848	1.12672	1.0199	1.24473
GCST90001778	CD25 on IgD+ CD24+	NAFLD	Inverse variance weighted	13	0.0953422	0.0374353	0.0108699	1.10004	1.02221	1.18378
GCST90001778	CD25 on IgD+ CD24+	NAFLD	Simple mode	13	0.104021	0.0759852	0.196091	1.10962	0.956083	1.28782
GCST90001778	CD25 on IgD+ CD24+	NAFLD	Weighted mode	13	0.111455	0.05511	0.0660044	1.1179	1.00345	1.24542
GCST90001792	CD25 on unsw mem	NAFLD	MR Egger	15	0.16386	0.0814819	0.065536	1.17805	1.00416	1.38204
GCST90001792	CD25 on unsw mem	NAFLD	Weighted median	15	0.109543	0.0485795	0.0241379	1.11577	1.01443	1.22723
GCST90001792	CD25 on unsw mem	NAFLD	Inverse variance weighted	15	0.0718639	0.0364543	0.048685	1.07451	1.00041	1.15409
GCST90001792	CD25 on unsw mem	NAFLD	Simple mode	15	0.094284	0.0747924	0.228055	1.09887	0.949035	1.27236
GCST90001792	CD25 on unsw mem	NAFLD	Weighted mode	15	0.115737	0.0587424	0.068919	1.1227	1.0006	1.2597
GCST90001814	CD38 on IgD- CD38br	NAFLD	MR Egger	6	-0.0210649	0.0154995	0.245705	0.979155	0.949857	1.00936
GCST90001814	CD38 on IgD- CD38br	NAFLD	Weighted median	6	-0.0298474	0.0164513	0.0696331	0.970594	0.939797	1.0024
GCST90001814	CD38 on IgD- CD38br	NAFLD	Inverse variance weighted	6	-0.0317384	0.0129693	0.0143974	0.96876	0.944445	0.993701
GCST90001814	CD38 on IgD- CD38br	NAFLD	Simple mode	6	-0.0346121	0.0220906	0.177938	0.96598	0.925048	1.00872
GCST90001814	CD38 on IgD- CD38br	NAFLD	Weighted mode	6	-0.028699	0.0144961	0.104608	0.971709	0.944489	0.999713
GCST90001821	IgD on IgD+ CD24-	NAFLD	MR Egger	16	0.0723215	0.0459022	0.137449	1.075	0.982508	1.1762
GCST90001821	IgD on IgD+ CD24-	NAFLD	Weighted median	16	0.0473315	0.0345933	0.171241	1.04847	0.979737	1.12202
GCST90001821	IgD on IgD+ CD24-	NAFLD	Inverse variance weighted	16	0.0520333	0.0263339	0.0481653	1.05341	1.00042	1.10921
GCST90001821	IgD on IgD+ CD24-	NAFLD	Simple mode	16	0.0798836	0.062559	0.22104	1.08316	0.958168	1.22446
GCST90001821	IgD on IgD+ CD24-	NAFLD	Weighted mode	16	0.0568543	0.0352622	0.127727	1.0585	0.987815	1.13425
GCST90001822	IgD on IgD+ CD38-	NAFLD	MR Egger	15	0.00537288	0.0408257	0.897311	1.00539	0.928072	1.08914
GCST90001822	IgD on IgD+ CD38-	NAFLD	Weighted median	15	0.0428461	0.0376242	0.25479	1.04378	0.969575	1.12366
GCST90001822	IgD on IgD+ CD38-	NAFLD	Inverse variance weighted	15	0.0612212	0.0279852	0.028697	1.06313	1.00639	1.12308
GCST90001822	IgD on IgD+ CD38-	NAFLD	Simple mode	15	0.0912068	0.0778743	0.261065	1.0955	0.940422	1.27614
GCST90001822	IgD on IgD+ CD38-	NAFLD	Weighted mode	15	0.031881	0.035904	0.389568	1.03239	0.962241	1.10766
GCST90001848	CD3 on NKT	NAFLD	MR Egger	11	-0.147722	0.0563362	0.0277131	0.862671	0.772486	0.963384
GCST90001848	CD3 on NKT	NAFLD	Weighted median	11	-0.113204	0.0611926	0.064319	0.892968	0.792041	1.00676
GCST90001848	CD3 on NKT	NAFLD	Inverse variance weighted	11	-0.0866638	0.0405599	0.0326236	0.916985	0.84691	0.992859
GCST90001848	CD3 on NKT	NAFLD	Simple mode	11	-0.0137204	0.102113	0.895781	0.986373	0.80746	1.20493
GCST90001848	CD3 on NKT	NAFLD	Weighted mode	11	-0.127528	0.0628129	0.0697706	0.880268	0.778301	0.995595
GCST90001940	CD25 on CD39+ activated Treg	NAFLD	MR Egger	8	0.0441154	0.0460374	0.37494	1.0451	0.954929	1.14379
GCST90001940	CD25 on CD39+ activated Treg	NAFLD	Weighted median	8	0.0700098	0.0445972	0.116456	1.07252	0.98275	1.17049
GCST90001940	CD25 on CD39+ activated Treg	NAFLD	Inverse variance weighted	8	0.0957147	0.0396095	0.0156724	1.10045	1.01824	1.18928
GCST90001940	CD25 on CD39+ activated Treg	NAFLD	Simple mode	8	0.312519	0.13307	0.0511975	1.36686	1.05306	1.77418
GCST90001940	CD25 on CD39+ activated Treg	NAFLD	Weighted mode	8	0.0630248	0.044019	0.195309	1.06505	0.977016	1.16102
GCST90001944	CD123 on plasmacytoid DC	NAFLD	MR Egger	8	-0.115229	0.0448113	0.0422533	0.891162	0.81623	0.972973
GCST90001944	CD123 on plasmacytoid DC	NAFLD	Weighted median	8	-0.0847516	0.0443721	0.0561309	0.918741	0.842214	1.00222
GCST90001944	CD123 on plasmacytoid DC	NAFLD	Inverse variance weighted	8	-0.0769475	0.0316907	0.0151789	0.925938	0.870175	0.985276
GCST90001944	CD123 on plasmacytoid DC	NAFLD	Simple mode	8	-0.0482555	0.0611054	0.455611	0.95289	0.845335	1.07413
GCST90001944	CD123 on plasmacytoid DC	NAFLD	Weighted mode	8	-0.0914585	0.0489381	0.103851	0.912599	0.829131	1.00447
GCST90001945	CD123 on CD62L+ plasmacytoid DC	NAFLD	MR Egger	8	-0.114857	0.0446952	0.042348	0.891494	0.81672	0.973114
GCST90001945	CD123 on CD62L+ plasmacytoid DC	NAFLD	Weighted median	8	-0.0848536	0.0438905	0.0531988	0.918647	0.842924	1.00117
GCST90001945	CD123 on CD62L+ plasmacytoid DC	NAFLD	Inverse variance weighted	8	-0.0769096	0.0316632	0.015141	0.925974	0.870255	0.98526
GCST90001945	CD123 on CD62L+ plasmacytoid DC	NAFLD	Simple mode	8	-0.0476868	0.061721	0.46503	0.953432	0.844796	1.07604
GCST90001945	CD123 on CD62L+ plasmacytoid DC	NAFLD	Weighted mode	8	-0.0920238	0.0474816	0.093798	0.912083	0.831031	1.00104
GCST90001974	FSC-A on CD8br	NAFLD	MR Egger	9	-0.157844	0.0506493	0.0169284	0.853983	0.773278	0.943111
GCST90001974	FSC-A on CD8br	NAFLD	Weighted median	9	-0.118686	0.0587602	0.043401	0.888087	0.791476	0.996491
GCST90001974	FSC-A on CD8br	NAFLD	Inverse variance weighted	9	-0.0846304	0.040556	0.0369102	0.918852	0.84864	0.994872
GCST90001974	FSC-A on CD8br	NAFLD	Simple mode	9	-0.0499931	0.119658	0.687081	0.951236	0.752374	1.20266
GCST90001974	FSC-A on CD8br	NAFLD	Weighted mode	9	-0.148514	0.0574477	0.0323538	0.861988	0.770195	0.964721
GCST90002037	CD80 on plasmacytoid DC	NAFLD	MR Egger	12	-0.0585114	0.0450512	0.22317	0.943168	0.863457	1.03024
GCST90002037	CD80 on plasmacytoid DC	NAFLD	Weighted median	12	-0.0564241	0.0393361	0.151455	0.945138	0.875008	1.02089
GCST90002037	CD80 on plasmacytoid DC	NAFLD	Inverse variance weighted	12	-0.0738017	0.0298727	0.0134908	0.928856	0.876032	0.984864
GCST90002037	CD80 on plasmacytoid DC	NAFLD	Simple mode	12	-0.0929639	0.0593996	0.145864	0.911226	0.811081	1.02374
GCST90002037	CD80 on plasmacytoid DC	NAFLD	Weighted mode	12	-0.0595116	0.0370536	0.136555	0.942225	0.876221	1.0132
GCST90002038	CD80 on CD62L+ plasmacytoid DC	NAFLD	MR Egger	11	-0.0536827	0.0462892	0.276002	0.947733	0.865533	1.03774
GCST90002038	CD80 on CD62L+ plasmacytoid DC	NAFLD	Weighted median	11	-0.0559609	0.0416471	0.179048	0.945576	0.871457	1.026
GCST90002038	CD80 on CD62L+ plasmacytoid DC	NAFLD	Inverse variance weighted	11	-0.0740313	0.0301734	0.0141462	0.928643	0.875315	0.985219
GCST90002038	CD80 on CD62L+ plasmacytoid DC	NAFLD	Simple mode	11	-0.120608	0.06058	0.0745094	0.886381	0.787143	0.99813
GCST90002038	CD80 on CD62L+ plasmacytoid DC	NAFLD	Weighted mode	11	-0.0601702	0.0336259	0.103828	0.941604	0.881547	1.00575
GCST90002057	CD8 on TD CD8br	NAFLD	MR Egger	10	0.290151	0.113915	0.03433	1.33663	1.06916	1.671
GCST90002057	CD8 on TD CD8br	NAFLD	Weighted median	10	0.155359	0.0614904	0.0115186	1.16808	1.03545	1.31769
GCST90002057	CD8 on TD CD8br	NAFLD	Inverse variance weighted	10	0.135188	0.0456702	0.00307536	1.14475	1.04673	1.25195
GCST90002057	CD8 on TD CD8br	NAFLD	Simple mode	10	0.0861594	0.0934433	0.380556	1.08998	0.907566	1.30906
GCST90002057	CD8 on TD CD8br	NAFLD	Weighted mode	10	0.164598	0.0627712	0.0277114	1.17892	1.04244	1.33326

## Sheet: Table S7
Table S7. Sensitivity analysis between immune cells on NAFLD.
ID	Expourse	Outcome	Heterogeneity test_IVW		Pleiotropy test_MR Egger		Pleiotropy test_MR PRESSO
			Cochran's Q test	pval	intercept	pval	Global test	pval
GCST90001467	CD86+ plasmacytoid DC %DC	NAFLD	18.7899	0.404868	0.00657916	0.68097	-2.35122	0.4802
GCST90001531	CD33dim HLA DR- AC	NAFLD	10.9173	0.814564	0.00668204	0.570582	-2.62074	0.843
GCST90001558	TD CD8br %CD8br	NAFLD	5.64764	0.7746	0.0213827	0.371041	3.54645	0.7474
GCST90001559	TD CD8br %T cell	NAFLD	3.15705	0.788893	0.0053056	0.809929	3.58557	0.81
GCST90001560	CD45RA+ CD8br AC	NAFLD	14.2659	0.430098	-0.00354585	0.756037	2.36966	0.502
GCST90001567	Naive DN (CD4-CD8-) %DN	NAFLD	11.7935	0.544642	-0.00404439	0.763283	-2.32166	0.6344
GCST90001587	CD16+ monocyte %monocyte	NAFLD	7.07119	0.718707	0.00372018	0.844285	-2.65	0.74
GCST90001622	NKT %T cell	NAFLD	19.8588	0.591871	0.00293237	0.840411	3.11503	0.6372
GCST90001623	NKT %lymphocyte	NAFLD	19.1392	0.447942	-0.000400974	0.981838	2.84991	0.4994
GCST90001631	CD8br NKT %T cell	NAFLD	19.6808	0.184523	0.0120403	0.50063	-2.25894	0.1674
GCST90001651	Granulocyte AC	NAFLD	4.76447	0.980018	-0.00108919	0.951409	5.13302	0.9826
GCST90001674	CD28- CD127- CD25++ CD8br %CD8br	NAFLD	6.97298	0.801268	0.00141469	0.922115	-3.67782	0.8616
GCST90001685	CD28- CD8br %T cell	NAFLD	5.75302	0.674875	-0.0524597	0.234088	2.97539	0.7008
GCST90001696	CD45RA- CD28- CD8br %CD8br	NAFLD	39.2058	0.371187	-0.00251626	0.782973	2.32527	0.3598
GCST90001733	CD19 on IgD- CD38-	NAFLD	17.6736	0.0894703	0.0312815	0.211899	-2.31771	0.1158
GCST90001740	CD19 on sw mem	NAFLD	11.4848	0.717534	-0.0124448	0.564787	-3.63636	0.7424
GCST90001778	CD25 on IgD+ CD24+	NAFLD	6.07671	0.912166	0.00295139	0.865188	3.57899	0.923
GCST90001792	CD25 on unsw mem	NAFLD	5.2818	0.981491	-0.0244676	0.228973	3.20948	0.9782
GCST90001814	CD38 on IgD- CD38br	NAFLD	3.63461	0.603124	-0.0301972	0.276948	-2.87028	0.7238
GCST90001821	IgD on IgD+ CD24-	NAFLD	13.3618	0.574373	-0.00723642	0.597936	2.09353	0.6424
GCST90001822	IgD on IgD+ CD38-	NAFLD	11.6212	0.636693	0.0247904	0.0828713	2.4011	0.5948
GCST90001848	CD3 on NKT	NAFLD	7.95345	0.633384	0.0250211	0.152801	-2.39587	0.4752
GCST90001940	CD25 on CD39+ activated Treg	NAFLD	8.3974	0.298858	0.0273644	0.120071	2.41646	0.4104
GCST90001944	CD123 on plasmacytoid DC	NAFLD	4.1742	0.759509	0.0225091	0.272384	-3.14431	0.7588
GCST90001945	CD123 on CD62L+ plasmacytoid DC	NAFLD	4.16979	0.760026	0.0223703	0.274311	-3.14715	0.7704
GCST90001974	FSC-A on CD8br	NAFLD	8.31754	0.403083	0.0319332	0.0522481	-2.08676	0.3286
GCST90002037	CD80 on plasmacytoid DC	NAFLD	6.63577	0.827766	-0.00726146	0.659932	-3.18085	0.8642
GCST90002038	CD80 on CD62L+ plasmacytoid DC	NAFLD	6.64221	0.758735	-0.0103942	0.576354	-3.01047	0.8108
GCST90002057	CD8 on TD CD8br	NAFLD	4.1595	0.900604	-0.0398209	0.175871	4.35419	0.8872

## Sheet: Table S8
Table S8. Significant causal associations between the circulating GDF-15 levels and the identified immune cells.
Expourse	ID	Outcome	method	nsnp	beta	se	pval	or	or_lci95	or_uci95
GDF15	GCST90001945	CD123 on CD62L+ plasmacytoid DC	MR Egger	5	-0.126949	0.200933	0.57238	0.880779	0.594058	1.30588
GDF15	GCST90001945	CD123 on CD62L+ plasmacytoid DC	Weighted median	5	-0.200199	0.0709492	0.00477663	0.818568	0.712297	0.940693
GDF15	GCST90001945	CD123 on CD62L+ plasmacytoid DC	Inverse variance weighted	5	-0.219932	0.0572418	0.000121961	0.802574	0.717397	0.897863
GDF15	GCST90001945	CD123 on CD62L+ plasmacytoid DC	Simple mode	5	-0.193093	0.0836263	0.0821221	0.824405	0.699772	0.971236
GDF15	GCST90001945	CD123 on CD62L+ plasmacytoid DC	Weighted mode	5	-0.199147	0.0845413	0.0780355	0.81943	0.694302	0.967107
GDF15	GCST90001944	CD123 on plasmacytoid DC	MR Egger	5	-0.12818	0.200933	0.568881	0.879695	0.593327	1.30428
GDF15	GCST90001944	CD123 on plasmacytoid DC	Weighted median	5	-0.199112	0.0673724	0.00312262	0.819458	0.718089	0.935137
GDF15	GCST90001944	CD123 on plasmacytoid DC	Inverse variance weighted	5	-0.21954	0.0572418	0.000125408	0.802888	0.717678	0.898215
GDF15	GCST90001944	CD123 on plasmacytoid DC	Simple mode	5	-0.19107	0.0901849	0.101496	0.826075	0.692233	0.985794
GDF15	GCST90001944	CD123 on plasmacytoid DC	Weighted mode	5	-0.197776	0.0817029	0.0727104	0.820554	0.699134	0.963061
GDF15	GCST90001733	CD19 on IgD- CD38-	MR Egger	5	0.241945	0.17867	0.268664	1.27372	0.897404	1.80785
GDF15	GCST90001733	CD19 on IgD- CD38-	Weighted median	5	0.124991	0.0605641	0.0390382	1.13314	1.00631	1.27596
GDF15	GCST90001733	CD19 on IgD- CD38-	Inverse variance weighted	5	0.105815	0.0506532	0.0367064	1.11162	1.00656	1.22764
GDF15	GCST90001733	CD19 on IgD- CD38-	Simple mode	5	0.127206	0.0780655	0.178544	1.13565	0.974528	1.32341
GDF15	GCST90001733	CD19 on IgD- CD38-	Weighted mode	5	0.125643	0.0698173	0.146307	1.13388	0.988864	1.30016
GDF15	GCST90002057	CD8 on TD CD8br	MR Egger	5	-0.334224	0.195807	0.186379	0.715893	0.487724	1.05081
GDF15	GCST90002057	CD8 on TD CD8br	Weighted median	5	-0.145123	0.0678909	0.0325504	0.864916	0.757154	0.988016
GDF15	GCST90002057	CD8 on TD CD8br	Inverse variance weighted	5	-0.149923	0.0557227	0.00713414	0.860774	0.771716	0.960111
GDF15	GCST90002057	CD8 on TD CD8br	Simple mode	5	-0.103168	0.0896036	0.313714	0.901975	0.756698	1.07514
GDF15	GCST90002057	CD8 on TD CD8br	Weighted mode	5	-0.133874	0.0891306	0.207511	0.874701	0.734497	1.04167
GDF15	GCST90002038	CD80 on CD62L+ plasmacytoid DC	MR Egger	5	-0.257291	0.200225	0.289014	0.773143	0.522186	1.14471
GDF15	GCST90002038	CD80 on CD62L+ plasmacytoid DC	Weighted median	5	-0.274744	0.0688868	6.65381e-05	0.759767	0.663808	0.869597
GDF15	GCST90002038	CD80 on CD62L+ plasmacytoid DC	Inverse variance weighted	5	-0.272398	0.057034	1.78768e-06	0.761551	0.681006	0.851623
GDF15	GCST90002038	CD80 on CD62L+ plasmacytoid DC	Simple mode	5	-0.337699	0.0996268	0.0275391	0.71341	0.586861	0.867248
GDF15	GCST90002038	CD80 on CD62L+ plasmacytoid DC	Weighted mode	5	-0.302037	0.0895495	0.0279698	0.739311	0.620299	0.881156
GDF15	GCST90002037	CD80 on plasmacytoid DC	MR Egger	5	-0.256123	0.200225	0.290802	0.774046	0.522796	1.14604
GDF15	GCST90002037	CD80 on plasmacytoid DC	Weighted median	5	-0.273868	0.0700374	9.21793e-05	0.760433	0.662894	0.872324
GDF15	GCST90002037	CD80 on plasmacytoid DC	Inverse variance weighted	5	-0.273678	0.057034	1.59856e-06	0.760577	0.680135	0.850534
GDF15	GCST90002037	CD80 on plasmacytoid DC	Simple mode	5	-0.336371	0.0957973	0.0246433	0.714358	0.592068	0.861906
GDF15	GCST90002037	CD80 on plasmacytoid DC	Weighted mode	5	-0.29453	0.0811979	0.0222128	0.744882	0.635287	0.873382
GDF15	GCST90001467	CD86+ plasmacytoid DC %DC	MR Egger	5	-0.199664	0.180484	0.349352	0.819006	0.574984	1.16659
GDF15	GCST90001467	CD86+ plasmacytoid DC %DC	Weighted median	5	-0.0960786	0.0634459	0.12994	0.908393	0.802172	1.02868
GDF15	GCST90001467	CD86+ plasmacytoid DC %DC	Inverse variance weighted	5	-0.114838	0.051164	0.0248001	0.891511	0.806445	0.985549
GDF15	GCST90001467	CD86+ plasmacytoid DC %DC	Simple mode	5	-0.0895753	0.0787935	0.31909	0.914319	0.783479	1.06701
GDF15	GCST90001467	CD86+ plasmacytoid DC %DC	Weighted mode	5	-0.0926275	0.0775708	0.298408	0.911533	0.782966	1.06121
GDF15	GCST90001821	IgD on IgD+ CD24-	MR Egger	5	0.183667	0.181232	0.385485	1.20162	0.84236	1.71409
GDF15	GCST90001821	IgD on IgD+ CD24-	Weighted median	5	0.20047	0.0603359	0.000891933	1.22198	1.08569	1.37538
GDF15	GCST90001821	IgD on IgD+ CD24-	Inverse variance weighted	5	0.193549	0.0513478	0.000163658	1.21355	1.09736	1.34204
GDF15	GCST90001821	IgD on IgD+ CD24-	Simple mode	5	0.203792	0.0766959	0.0565584	1.22604	1.05492	1.42492
GDF15	GCST90001821	IgD on IgD+ CD24-	Weighted mode	5	0.205313	0.0747573	0.051565	1.22791	1.06055	1.42168
GDF15	GCST90001822	IgD on IgD+ CD38-	MR Egger	5	0.389752	0.181343	0.120793	1.47662	1.03491	2.10683
GDF15	GCST90001822	IgD on IgD+ CD38-	Weighted median	5	0.193462	0.063973	0.00249358	1.21344	1.07045	1.37554
GDF15	GCST90001822	IgD on IgD+ CD38-	Inverse variance weighted	5	0.144583	0.0532151	0.00658869	1.15556	1.0411	1.28259
GDF15	GCST90001822	IgD on IgD+ CD38-	Simple mode	5	0.202852	0.0870043	0.0801192	1.22489	1.03285	1.45264
GDF15	GCST90001822	IgD on IgD+ CD38-	Weighted mode	5	0.202852	0.077961	0.0599243	1.22489	1.05132	1.42712
GDF15	GCST90001622	NKT %T cell	MR Egger	5	0.336223	0.205572	0.200451	1.39965	0.935477	2.09414
GDF15	GCST90001622	NKT %T cell	Weighted median	5	0.10134	0.0645756	0.116574	1.10665	0.975087	1.25597
GDF15	GCST90001622	NKT %T cell	Inverse variance weighted	5	0.123789	0.0594476	0.0373131	1.13178	1.0073	1.27164
GDF15	GCST90001622	NKT %T cell	Simple mode	5	0.156853	0.073737	0.100525	1.16982	1.0124	1.35172
GDF15	GCST90001622	NKT %T cell	Weighted mode	5	0.135828	0.0692669	0.121424	1.14548	1.00006	1.31205

## Sheet: Table S9
Table S9. Sensitivity analysis between the circulating GDF-15 levels and the identified immune cells.
Expourse	ID	Outcome	Heterogeneity test_IVW		Pleiotropy test_MR Egger		Pleiotropy test_MR PRESSO
			Cochran's Q test	pval	intercept	pval	Global test	pval
GDF15	GCST90001945	CD123 on CD62L+ plasmacytoid DC	0.993032	0.910851	-0.0253225	0.662305	-7.71121	0.9214
GDF15	GCST90001944	CD123 on plasmacytoid DC	0.952051	0.916977	-0.0248807	0.66765	-7.8614	0.9262
GDF15	GCST90001733	CD19 on IgD- CD38-	2.62721	0.62201	-0.0370624	0.484951	2.57765	0.714
GDF15	GCST90002057	CD8 on TD CD8br	2.00444	0.734942	0.0502214	0.398581	-3.80075	0.7272
GDF15	GCST90002038	CD80 on CD62L+ plasmacytoid DC	1.6672	0.796666	-0.00411434	0.942219	-7.39784	0.8192
GDF15	GCST90002037	CD80 on plasmacytoid DC	1.52523	0.822163	-0.00478096	0.932889	-7.77085	0.8316
GDF15	GCST90001467	CD86+ plasmacytoid DC %DC	1.37846	0.84793	0.0231117	0.657671	-3.82343	0.8684
GDF15	GCST90001821	IgD on IgD+ CD24-	0.0592062	0.99957	0.00269088	0.958234	30.9824	0.9996
GDF15	GCST90001822	IgD on IgD+ CD38-	4.28285	0.369077	-0.0667353	0.253375	2.71695	0.4132
GDF15	GCST90001622	NKT %T cell	5.47188	0.242212	-0.0578023	0.360144	2.08232	0.357

[truncated: 6 more sheets: Table S10, Table S11, Table S12, Table S13, Table S14, Table S15]
